# Supplementary material for: Spatiotemporal Analysis of Mesenchymal Stem Cells Fate Determination by Inflammatory Niche Following Soft Tissue Injury at a Single‐Cell Level
Source: Adv Sci (Weinh). 2024 Sep 23;11(43):2310282. doi: 10.1002/advs.202310282 (PMC11578311; doi:10.1002/advs.202310282)
Supplement: Supplementary file 2 — Supporting Tables [file ADVS-11-2310282-s002.xlsx]

## Sheet: Supplementary table 1
gene	gene_module	pval	qval	ensemble_id	gene_type	gene_description	TFs_Family	GO_id	GO_term	pathway	pathway_description
Atp6v1h	1	0.000310821	0.00219054	ENSMUSG00000033793	protein_coding	ATPase, H+ transporting, lysosomal V1 subunit H [Source:MGI Symbol;Acc:MGI:1914864]	--	GO:0046961,GO:0000221,GO:0006811,GO:1902600,GO:0006897	proton-transporting ATPase activity, rotational mechanism|vacuolar proton-transporting V-type ATPase, V1 domain|ion transport|proton transmembrane transport|endocytosis	mmu00190,mmu04150,mmu04145,mmu04142,mmu04721,mmu05323,mmu05152	Oxidative phosphorylation|mTOR signaling pathway|Phagosome|Lysosome|Synaptic vesicle cycle|Rheumatoid arthritis|Tuberculosis
Rb1cc1	1	6.72769e-08	8.11672e-07	ENSMUSG00000025907	protein_coding	RB1-inducible coiled-coil 1 [Source:MGI Symbol;Acc:MGI:1341850]	--	GO:0000045,GO:0000422,GO:0005634,GO:0005829,GO:0005515,GO:0005737,GO:0006914,GO:0031965,GO:0000407,GO:0001934,GO:0034045,GO:0007049,GO:0005764,GO:0007507,GO:0019898,GO:0030242,GO:0043066,GO:0046330,GO:0019901,GO:0001889,GO:0045793,GO:2001237,GO:1990316,GO:0061723,GO:0061709,GO:0034727	autophagosome assembly|autophagy of mitochondrion|nucleus|cytosol|protein binding|cytoplasm|autophagy|nuclear membrane|phagophore assembly site|positive regulation of protein phosphorylation|phagophore assembly site membrane|cell cycle|lysosome|heart development|extrinsic component of membrane|autophagy of peroxisome|negative regulation of apoptotic process|positive regulation of JNK cascade|prot…	mmu04140,mmu04211	Autophagy - animal|Longevity regulating pathway - mammal
4732440D04Rik	1	3.31906e-06	3.25292e-05	ENSMUSG00000090031	lncRNA	RIKEN cDNA 4732440D04 gene [Source:MGI Symbol;Acc:MGI:3604103]	--	--	--	--	--
Pcmtd1	1	1.34834e-06	1.39792e-05	ENSMUSG00000051285	protein_coding	protein-L-isoaspartate (D-aspartate) O-methyltransferase domain containing 1 [Source:MGI Symbol;Acc:MGI:2441773]	--	GO:0006464,GO:0004719,GO:0016020,GO:0016740,GO:0005737,GO:0032259,GO:0008168,GO:0006479	cellular protein modification process|protein-L-isoaspartate (D-aspartate) O-methyltransferase activity|membrane|transferase activity|cytoplasm|methylation|methyltransferase activity|protein methylation	--	--
Adhfe1	1	7.33961e-05	0.000581067	ENSMUSG00000025911	protein_coding	alcohol dehydrogenase, iron containing, 1 [Source:MGI Symbol;Acc:MGI:1923437]	--	GO:0046872,GO:0055114,GO:0016491,GO:0005739,GO:0006539,GO:0004022,GO:0047988	metal ion binding|oxidation-reduction process|oxidoreductase activity|mitochondrion|glutamate catabolic process via 2-oxoglutarate|alcohol dehydrogenase (NAD) activity|hydroxyacid-oxoacid transhydrogenase activity	--	--
Snhg6	2	2.4549e-09	3.44893e-08	ENSMUSG00000098234	lncRNA	small nucleolar RNA host gene 6 [Source:MGI Symbol;Acc:MGI:1921074]	--	--	--	--	--
Cops5	2	0.000480112	0.00326119	ENSMUSG00000025917	protein_coding	COP9 signalosome subunit 5 [Source:MGI Symbol;Acc:MGI:1349415]	--	GO:0005515,GO:0004222,GO:0008180,GO:0046872,GO:0016787,GO:0005634,GO:0005654,GO:0048471,GO:0005829,GO:0005737,GO:0008233,GO:0006508,GO:0030054,GO:0045202,GO:0031410,GO:0045944,GO:0008237,GO:0008021,GO:0051091,GO:0043066,GO:0046328,GO:0006355,GO:0000785,GO:0003713,GO:0051726,GO:0005667,GO:0016579,GO:0004843,GO:0019899,GO:0000338,GO:1903894,GO:1990182,GO:0019784,GO:0035718	protein binding|metalloendopeptidase activity|COP9 signalosome|metal ion binding|hydrolase activity|nucleus|nucleoplasm|perinuclear region of cytoplasm|cytosol|cytoplasm|peptidase activity|proteolysis|cell junction|synapse|cytoplasmic vesicle|positive regulation of transcription by RNA polymerase II|metallopeptidase activity|synaptic vesicle|positive regulation of DNA-binding transcription factor…	--	--
Sulf1	3	1.95084e-169	4.14361e-167	ENSMUSG00000016918	protein_coding	sulfatase 1 [Source:MGI Symbol;Acc:MGI:2138563]	--	GO:0003824,GO:0005509,GO:0005794,GO:0005783,GO:0008484,GO:0009986,GO:0046872,GO:0005615,GO:0005886,GO:0016787,GO:0007155,GO:0006915,GO:0016525,GO:0045121,GO:0030336,GO:0048706,GO:0051216,GO:0030201,GO:0005539,GO:0008449,GO:0005795,GO:0030177,GO:0040037,GO:0003094,GO:0032836,GO:0030513,GO:0001822,GO:0001937,GO:0048010,GO:0048661,GO:0006790,GO:0010575,GO:0002063,GO:0035860,GO:0004065,GO:0060384,GO:…	catalytic activity|calcium ion binding|Golgi apparatus|endoplasmic reticulum|sulfuric ester hydrolase activity|cell surface|metal ion binding|extracellular space|plasma membrane|hydrolase activity|cell adhesion|apoptotic process|negative regulation of angiogenesis|membrane raft|negative regulation of cell migration|embryonic skeletal system development|cartilage development|heparan sulfate proteo…	--	--
Tram1	3	6.75119e-24	2.16878e-22	ENSMUSG00000025935	protein_coding	translocating chain-associating membrane protein 1 [Source:MGI Symbol;Acc:MGI:1919515]	--	GO:0016021,GO:0006616,GO:0016020,GO:0003674,GO:0015031,GO:0005783,GO:0005789,GO:0030176,GO:0005791,GO:0005623	integral component of membrane|SRP-dependent cotranslational protein targeting to membrane, translocation|membrane|molecular_function|protein transport|endoplasmic reticulum|endoplasmic reticulum membrane|integral component of endoplasmic reticulum membrane|rough endoplasmic reticulum|cell	mmu04141	Protein processing in endoplasmic reticulum
Rpl7	2	2.06009e-67	1.67532e-65	ENSMUSG00000043716	protein_coding	ribosomal protein L7 [Source:MGI Symbol;Acc:MGI:98073]	--	GO:0003723,GO:0003735,GO:0042803,GO:0045202,GO:0014069,GO:0005840,GO:0022625,GO:0003677,GO:0003729,GO:0031672,GO:1990904,GO:0000463,GO:0006412,GO:0006364,GO:0042273,GO:0008097,GO:0005844	RNA binding|structural constituent of ribosome|protein homodimerization activity|synapse|postsynaptic density|ribosome|cytosolic large ribosomal subunit|DNA binding|mRNA binding|A band|ribonucleoprotein complex|maturation of LSU-rRNA from tricistronic rRNA transcript (SSU-rRNA, 5.8S rRNA, LSU-rRNA)|translation|rRNA processing|ribosomal large subunit biogenesis|5S rRNA binding|polysome	mmu03010	Ribosome
Rdh10	3	1.45259e-101	1.79682e-99	ENSMUSG00000025921	protein_coding	retinol dehydrogenase 10 (all-trans) [Source:MGI Symbol;Acc:MGI:1924238]	--	GO:0016491,GO:0002138,GO:0052650,GO:0016020,GO:0016021,GO:0005737,GO:0055114,GO:0043231,GO:0005783,GO:0005789,GO:0001701,GO:0048568,GO:0031090,GO:0043584,GO:0001656,GO:0009887,GO:0014032,GO:0007601,GO:0042572,GO:0004745,GO:0031076,GO:0035115,GO:0060449,GO:0043583,GO:0005811,GO:0008406,GO:0048703,GO:0060431,GO:0042574,GO:1900054	oxidoreductase activity|retinoic acid biosynthetic process|NADP-retinol dehydrogenase activity|membrane|integral component of membrane|cytoplasm|oxidation-reduction process|intracellular membrane-bounded organelle|endoplasmic reticulum|endoplasmic reticulum membrane|in utero embryonic development|embryonic organ development|organelle membrane|nose development|metanephros development|animal organ …	mmu00830	Retinol metabolism
Ube2w	2	7.69895e-06	7.15076e-05	ENSMUSG00000025939	protein_coding	ubiquitin-conjugating enzyme E2W (putative) [Source:MGI Symbol;Acc:MGI:1914049]	--	GO:0016740,GO:0005634,GO:0000166,GO:0005524,GO:0006281,GO:0006974,GO:0005515,GO:0016567,GO:0043161,GO:0061631,GO:0004842,GO:0070979,GO:0031625,GO:0006515,GO:0006513,GO:0071218	transferase activity|nucleus|nucleotide binding|ATP binding|DNA repair|cellular response to DNA damage stimulus|protein binding|protein ubiquitination|proteasome-mediated ubiquitin-dependent protein catabolic process|ubiquitin conjugating enzyme activity|ubiquitin-protein transferase activity|protein K11-linked ubiquitination|ubiquitin protein ligase binding|protein quality control for misfolded …	mmu04120	Ubiquitin mediated proteolysis
Eloc	2	0.000116728	0.000891759	ENSMUSG00000079658	protein_coding	elongin C [Source:MGI Symbol;Acc:MGI:1915173]	--	GO:0006511,GO:0005634,GO:0016567,GO:0005515,GO:0004842,GO:0044877,GO:0070449,GO:0030891,GO:0032968	ubiquitin-dependent protein catabolic process|nucleus|protein ubiquitination|protein binding|ubiquitin-protein transferase activity|protein-containing complex binding|elongin complex|VCB complex|positive regulation of transcription elongation from RNA polymerase II promoter	mmu04120,mmu04066,mmu05200,mmu05211	Ubiquitin mediated proteolysis|HIF-1 signaling pathway|Pathways in cancer|Renal cell carcinoma
Ly96	1	4.16509e-05	0.000342685	ENSMUSG00000025779	protein_coding	lymphocyte antigen 96 [Source:MGI Symbol;Acc:MGI:1341909]	--	GO:0045087,GO:0035662,GO:0001530,GO:0005576,GO:0005615,GO:0002376,GO:0071222,GO:0032496,GO:0005515,GO:0006954,GO:0032760,GO:0031226,GO:0031666,GO:0031663,GO:0034142,GO:0046696,GO:0001875,GO:0032497	innate immune response|Toll-like receptor 4 binding|lipopolysaccharide binding|extracellular region|extracellular space|immune system process|cellular response to lipopolysaccharide|response to lipopolysaccharide|protein binding|inflammatory response|positive regulation of tumor necrosis factor production|intrinsic component of plasma membrane|positive regulation of lipopolysaccharide-mediated si…	mmu04064,mmu04620,mmu05133,mmu05145	NF-kappa B signaling pathway|Toll-like receptor signaling pathway|Pertussis|Toxoplasmosis
Pi15	1	6.65595e-26	2.28604e-24	ENSMUSG00000067780	protein_coding	peptidase inhibitor 15 [Source:MGI Symbol;Acc:MGI:1934659]	--	GO:0005576	extracellular region	--	--
Crispld1	4	1.17892e-79	1.14299e-77	ENSMUSG00000025776	protein_coding	cysteine-rich secretory protein LCCL domain containing 1 [Source:MGI Symbol;Acc:MGI:1934666]	--	GO:0005576,GO:0005615,GO:0003674,GO:0060325	extracellular region|extracellular space|molecular_function|face morphogenesis	--	--
Il17a	2	3.17337e-05	0.000267081	ENSMUSG00000025929	protein_coding	interleukin 17A [Source:MGI Symbol;Acc:MGI:107364]	--	GO:0005576,GO:0005125,GO:0006954,GO:0007165,GO:0005615,GO:0009897,GO:0005737,GO:0045944,GO:1900017,GO:2000778,GO:0045672,GO:0071347,GO:0010940,GO:0032747,GO:0071385,GO:0097530,GO:0072537,GO:0050832	extracellular region|cytokine activity|inflammatory response|signal transduction|extracellular space|external side of plasma membrane|cytoplasm|positive regulation of transcription by RNA polymerase II|positive regulation of cytokine production involved in inflammatory response|positive regulation of interleukin-6 secretion|positive regulation of osteoclast differentiation|cellular response to in…	mmu04060,mmu04659,mmu04657,mmu05323,mmu05321	Cytokine-cytokine receptor interaction|Th17 cell differentiation|IL-17 signaling pathway|Rheumatoid arthritis|Inflammatiory bowel disease (IBD)
Mcm3	2	2.79692e-40	1.39781e-38	ENSMUSG00000041859	protein_coding	minichromosome maintenance complex component 3 [Source:MGI Symbol;Acc:MGI:101845]	--	GO:0003677,GO:0005524,GO:0006260,GO:0006270,GO:0042555,GO:0016787,GO:0005634,GO:0005654,GO:0048471,GO:0005737,GO:0000166,GO:0032508,GO:0004386,GO:0007049,GO:0003678,GO:0005813,GO:0003688,GO:0003697,GO:0006271,GO:0000727,GO:0006267,GO:1902975	DNA binding|ATP binding|DNA replication|DNA replication initiation|MCM complex|hydrolase activity|nucleus|nucleoplasm|perinuclear region of cytoplasm|cytoplasm|nucleotide binding|DNA duplex unwinding|helicase activity|cell cycle|DNA helicase activity|centrosome|DNA replication origin binding|single-stranded DNA binding|DNA strand elongation involved in DNA replication|double-strand break repair v…	mmu03030,mmu04110	DNA replication|Cell cycle
Efhc1	4	0.000525525	0.00353987	ENSMUSG00000041809	protein_coding	EF-hand domain (C-terminal) containing 1 [Source:MGI Symbol;Acc:MGI:1919127]	--	GO:0005509,GO:0043014,GO:0000281,GO:0007052,GO:0021795,GO:0051302,GO:0000922,GO:0005813,GO:0072686	calcium ion binding|alpha-tubulin binding|mitotic cytokinesis|mitotic spindle organization|cerebral cortex cell migration|regulation of cell division|spindle pole|centrosome|mitotic spindle	--	--
Tmem14a	4	2.01461e-05	0.000175788	ENSMUSG00000025933	protein_coding	transmembrane protein 14A [Source:MGI Symbol;Acc:MGI:1922962]	--	GO:0016020,GO:0016021,GO:0003674,GO:0005739,GO:0005783,GO:0005789,GO:0043066,GO:0031966,GO:1901029	membrane|integral component of membrane|molecular_function|mitochondrion|endoplasmic reticulum|endoplasmic reticulum membrane|negative regulation of apoptotic process|mitochondrial membrane|negative regulation of mitochondrial outer membrane permeabilization involved in apoptotic signaling pathway	--	--
Sdhaf4	4	0.000751661	0.0049184	ENSMUSG00000026154	protein_coding	succinate dehydrogenase complex assembly factor 4 [Source:MGI Symbol;Acc:MGI:1915252]	--	GO:0005739,GO:0005759,GO:0045087,GO:0045333,GO:0034553,GO:0003407,GO:0008177	mitochondrion|mitochondrial matrix|innate immune response|cellular respiration|mitochondrial respiratory chain complex II assembly|neural retina development|succinate dehydrogenase (ubiquinone) activity	--	--
Lmbrd1	1	6.64289e-11	1.05544e-09	ENSMUSG00000073725	protein_coding	LMBR1 domain containing 1 [Source:MGI Symbol;Acc:MGI:1915671]	--	GO:0016020,GO:0016021,GO:0005886,GO:0005764,GO:0005765,GO:0005158,GO:0031419,GO:0045334	membrane|integral component of membrane|plasma membrane|lysosome|lysosomal membrane|insulin receptor binding|cobalamin binding|clathrin-coated endocytic vesicle	mmu04977	Vitamin digestion and absorption
Phf3	1	1.31422e-07	1.53508e-06	ENSMUSG00000048874	protein_coding	PHD finger protein 3 [Source:MGI Symbol;Acc:MGI:2446126]	--	GO:0006351,GO:0046872,GO:0003674,GO:0008150,GO:0005575	transcription, DNA-templated|metal ion binding|molecular_function|biological_process|cellular_component	--	--
Rab23	3	1.04332e-14	2.17313e-13	ENSMUSG00000004768	protein_coding	RAB23, member RAS oncogene family [Source:MGI Symbol;Acc:MGI:99833]	--	GO:0007165,GO:0016020,GO:0005525,GO:0003924,GO:0000166,GO:0000045,GO:0006968,GO:0042308,GO:0046039,GO:0060271,GO:0097094,GO:0005737,GO:0005776,GO:0005813,GO:0005829,GO:0005886,GO:0030054,GO:0045335	signal transduction|membrane|GTP binding|GTPase activity|nucleotide binding|autophagosome assembly|cellular defense response|negative regulation of protein import into nucleus|GTP metabolic process|cilium assembly|craniofacial suture morphogenesis|cytoplasm|autophagosome|centrosome|cytosol|plasma membrane|cell junction|phagocytic vesicle	--	--
Bend6	2	6.82226e-05	0.000542772	ENSMUSG00000042182	protein_coding	BEN domain containing 6 [Source:MGI Symbol;Acc:MGI:2444572]	--	GO:0003714,GO:0045666,GO:0045746,GO:0005634,GO:0003682,GO:1903507,GO:0007399	transcription corepressor activity|positive regulation of neuron differentiation|negative regulation of Notch signaling pathway|nucleus|chromatin binding|negative regulation of nucleic acid-templated transcription|nervous system development	--	--
Dst	3	7.75392e-19	2.01073e-17	ENSMUSG00000026131	protein_coding	dystonin [Source:MGI Symbol;Acc:MGI:104627]	--	GO:0005515,GO:0005509,GO:0005856,GO:0008092,GO:0008017,GO:0007010,GO:0003779,GO:0016020,GO:0016021,GO:0046872,GO:0005886,GO:0005634,GO:0015630,GO:0005737,GO:0030054,GO:0031410,GO:0042995,GO:0014069,GO:0030424,GO:0005882,GO:0005874,GO:0007155,GO:0005783,GO:0005789,GO:0042060,GO:0045104,GO:0005938,GO:0030056,GO:0030018,GO:0042383,GO:0031122,GO:0007409,GO:1904115,GO:0005635,GO:0051010,GO:0035371,GO:…	protein binding|calcium ion binding|cytoskeleton|cytoskeletal protein binding|microtubule binding|cytoskeleton organization|actin binding|membrane|integral component of membrane|metal ion binding|plasma membrane|nucleus|microtubule cytoskeleton|cytoplasm|cell junction|cytoplasmic vesicle|cell projection|postsynaptic density|axon|intermediate filament|microtubule|cell adhesion|endoplasmic reticulu…	--	--
Imp4	2	0.00128433	0.00801559	ENSMUSG00000026127	protein_coding	IMP4, U3 small nucleolar ribonucleoprotein [Source:MGI Symbol;Acc:MGI:106572]	--	GO:0005634,GO:0005730,GO:0042254,GO:0006364,GO:0001650,GO:0032040,GO:0030515,GO:0034457,GO:0030684	nucleus|nucleolus|ribosome biogenesis|rRNA processing|fibrillar center|small-subunit processome|snoRNA binding|Mpp10 complex|preribosome	mmu03008	Ribosome biogenesis in eukaryotes
Ptpn18	3	0.000247753	0.00178184	ENSMUSG00000026126	protein_coding	protein tyrosine phosphatase, non-receptor type 18 [Source:MGI Symbol;Acc:MGI:108410]	--	GO:0016791,GO:0004725,GO:0006470,GO:0016311,GO:0016787,GO:0005634,GO:0005515,GO:0005737,GO:0004721,GO:0035335,GO:0001825,GO:0004726	phosphatase activity|protein tyrosine phosphatase activity|protein dephosphorylation|dephosphorylation|hydrolase activity|nucleus|protein binding|cytoplasm|phosphoprotein phosphatase activity|peptidyl-tyrosine dephosphorylation|blastocyst formation|non-membrane spanning protein tyrosine phosphatase activity	--	--
Uggt1	2	1.49753e-22	4.5611e-21	ENSMUSG00000037470	protein_coding	UDP-glucose glycoprotein glucosyltransferase 1 [Source:MGI Symbol;Acc:MGI:2443162]	--	GO:0006486,GO:0003980,GO:0016740,GO:0016757,GO:0032991,GO:0005783,GO:0005515,GO:0005788,GO:0051082,GO:0005793,GO:0018279,GO:0071712,GO:0097359	protein glycosylation|UDP-glucose:glycoprotein glucosyltransferase activity|transferase activity|transferase activity, transferring glycosyl groups|protein-containing complex|endoplasmic reticulum|protein binding|endoplasmic reticulum lumen|unfolded protein binding|endoplasmic reticulum-Golgi intermediate compartment|protein N-linked glycosylation via asparagine|ER-associated misfolded protein ca…	mmu04141	Protein processing in endoplasmic reticulum
Neurl3	2	1.17692e-05	0.000105929	ENSMUSG00000047180	protein_coding	neuralized E3 ubiquitin protein ligase 3 [Source:MGI Symbol;Acc:MGI:2429944]	--	GO:0016740,GO:0046872,GO:0016567,GO:0005769,GO:0061630,GO:0070086	transferase activity|metal ion binding|protein ubiquitination|early endosome|ubiquitin protein ligase activity|ubiquitin-dependent endocytosis	--	--
Arid5a	3	2.08899e-09	2.95414e-08	ENSMUSG00000037447	protein_coding	AT rich interactive domain 5A (MRF1-like) [Source:MGI Symbol;Acc:MGI:2443039]	ARID	GO:0003677,GO:0005634,GO:0003714,GO:0008134,GO:0030331,GO:0043565,GO:0046965,GO:0046966,GO:0050681,GO:0000122,GO:0071391,GO:0005654,GO:0005730,GO:0003723,GO:0045944,GO:0003682,GO:0044212,GO:0002376,GO:0045087,GO:0006357,GO:0005515,GO:0002062,GO:0005667,GO:0035066,GO:2000778,GO:0071222,GO:1902715,GO:0035613,GO:2000556,GO:2000318,GO:1904469,GO:1905078	DNA binding|nucleus|transcription corepressor activity|transcription factor binding|estrogen receptor binding|sequence-specific DNA binding|retinoid X receptor binding|thyroid hormone receptor binding|androgen receptor binding|negative regulation of transcription by RNA polymerase II|cellular response to estrogen stimulus|nucleoplasm|nucleolus|RNA binding|positive regulation of transcription by R…	--	--
Cnnm3	1	4.00765e-08	4.93655e-07	ENSMUSG00000001138	protein_coding	cyclin M3 [Source:MGI Symbol;Acc:MGI:2151055]	--	GO:0016020,GO:0016021,GO:0005886,GO:0006811,GO:0055085,GO:0022857	membrane|integral component of membrane|plasma membrane|ion transport|transmembrane transport|transmembrane transporter activity	--	--
Actr1b	2	3.52255e-17	8.46803e-16	ENSMUSG00000037351	protein_coding	ARP1 actin-related protein 1B, centractin beta [Source:MGI Symbol;Acc:MGI:1917446]	--	GO:0015630,GO:0005737,GO:0000166,GO:0005524,GO:0005856,GO:0005813,GO:0005815,GO:0030473,GO:0000132,GO:0106006,GO:0005869,GO:0099738	microtubule cytoskeleton|cytoplasm|nucleotide binding|ATP binding|cytoskeleton|centrosome|microtubule organizing center|nuclear migration along microtubule|establishment of mitotic spindle orientation|microtubule cortical anchor activity|dynactin complex|cell cortex region	--	--
Zap70	3	0.00040019	0.00276662	ENSMUSG00000026117	protein_coding	zeta-chain (TCR) associated protein kinase [Source:MGI Symbol;Acc:MGI:99613]	--	GO:0005524,GO:0005737,GO:0006468,GO:0035556,GO:0004672,GO:0004713,GO:0004715,GO:0016020,GO:0016740,GO:0005886,GO:0005829,GO:0005515,GO:0000166,GO:0016301,GO:0016310,GO:0005911,GO:0002376,GO:0001784,GO:0045121,GO:0002250,GO:0050852,GO:0001772,GO:0045059,GO:0045582,GO:0046777,GO:0045061,GO:0046638,GO:0006955,GO:0050850,GO:0018108,GO:0046641,GO:0042101,GO:0045060,GO:0043366	ATP binding|cytoplasm|protein phosphorylation|intracellular signal transduction|protein kinase activity|protein tyrosine kinase activity|non-membrane spanning protein tyrosine kinase activity|membrane|transferase activity|plasma membrane|cytosol|protein binding|nucleotide binding|kinase activity|phosphorylation|cell-cell junction|immune system process|phosphotyrosine residue binding|membrane raft…	mmu04014,mmu04064,mmu04650,mmu04660,mmu04658,mmu04659,mmu05340	Ras signaling pathway|NF-kappa B signaling pathway|Natural killer cell mediated cytotoxicity|T cell receptor signaling pathway|Th1 and Th2 cell differentiation|Th17 cell differentiation|Primary immunodeficiency
Inpp4a	1	3.03048e-06	2.98746e-05	ENSMUSG00000026113	protein_coding	inositol polyphosphate-4-phosphatase, type I [Source:MGI Symbol;Acc:MGI:1931123]	--	GO:0016316,GO:0036092,GO:0016020,GO:0016021,GO:0005634,GO:0005737	phosphatidylinositol-3,4-bisphosphate 4-phosphatase activity|phosphatidylinositol-3-phosphate biosynthetic process|membrane|integral component of membrane|nucleus|cytoplasm	mmu00562,mmu04070	Inositol phosphate metabolism|Phosphatidylinositol signaling system
Coa5	3	1.01932e-06	1.07265e-05	ENSMUSG00000026112	protein_coding	cytochrome C oxidase assembly factor 5 [Source:MGI Symbol;Acc:MGI:1923428]	--	GO:0003674,GO:0005739,GO:0033617	molecular_function|mitochondrion|mitochondrial respiratory chain complex IV assembly	mmu04714	Thermogenesis
Unc50	4	8.24652e-06	7.61553e-05	ENSMUSG00000026111	protein_coding	unc-50 homolog [Source:MGI Symbol;Acc:MGI:1914637]	--	GO:0016020,GO:0016021,GO:0000139,GO:0005794,GO:0005634,GO:0003723,GO:0015031,GO:0005637,GO:0007166,GO:0030173	membrane|integral component of membrane|Golgi membrane|Golgi apparatus|nucleus|RNA binding|protein transport|nuclear inner membrane|cell surface receptor signaling pathway|integral component of Golgi membrane	--	--
Tsga10	1	9.3375e-08	1.10709e-06	ENSMUSG00000060771	protein_coding	testis specific 10 [Source:MGI Symbol;Acc:MGI:2685063]	--	GO:0007283,GO:0005737,GO:0005856,GO:0043005,GO:0005515,GO:0005814,GO:0031514,GO:0035686,GO:0005198,GO:0097228,GO:0030031	spermatogenesis|cytoplasm|cytoskeleton|neuron projection|protein binding|centriole|motile cilium|sperm fibrous sheath|structural molecule activity|sperm principal piece|cell projection assembly	--	--
Mitd1	3	2.54538e-07	2.87636e-06	ENSMUSG00000026088	protein_coding	MIT, microtubule interacting and transport, domain containing 1 [Source:MGI Symbol;Acc:MGI:1916278]	--	GO:0016020,GO:0042803,GO:0043231,GO:0032091,GO:0005768,GO:0007049,GO:0051301,GO:0031902,GO:0019904,GO:0030496,GO:0035091,GO:0000281,GO:0019898,GO:0061952	membrane|protein homodimerization activity|intracellular membrane-bounded organelle|negative regulation of protein binding|endosome|cell cycle|cell division|late endosome membrane|protein domain specific binding|midbody|phosphatidylinositol binding|mitotic cytokinesis|extrinsic component of membrane|midbody abscission	--	--
Mrpl30	2	6.15049e-06	5.8112e-05	ENSMUSG00000026087	protein_coding	mitochondrial ribosomal protein L30 [Source:MGI Symbol;Acc:MGI:1333820]	--	GO:0003735,GO:0006412,GO:0015934,GO:0003674,GO:0008150,GO:0005739,GO:0005840,GO:0005761,GO:0005762	structural constituent of ribosome|translation|large ribosomal subunit|molecular_function|biological_process|mitochondrion|ribosome|mitochondrial ribosome|mitochondrial large ribosomal subunit	mmu03010	Ribosome
Eif5b	2	5.44393e-27	1.92505e-25	ENSMUSG00000026083	protein_coding	eukaryotic translation initiation factor 5B [Source:MGI Symbol;Acc:MGI:2441772]	--	GO:0005525,GO:0003924,GO:0046872,GO:0016787,GO:0005737,GO:0000166,GO:0006412,GO:0003743,GO:0006413,GO:0006446	GTP binding|GTPase activity|metal ion binding|hydrolase activity|cytoplasm|nucleotide binding|translation|translation initiation factor activity|translational initiation|regulation of translational initiation	mmu03013	RNA transport
Aff3	1	7.25175e-24	2.32726e-22	ENSMUSG00000037138	protein_coding	AF4/FMR2 family, member 3 [Source:MGI Symbol;Acc:MGI:106927]	AF-4	GO:0003690,GO:0034612,GO:0035116,GO:0005634,GO:0005654,GO:0005829,GO:0016604,GO:0003677,GO:0003700,GO:0006355,GO:0006351,GO:0008023,GO:0032783	double-stranded DNA binding|response to tumor necrosis factor|embryonic hindlimb morphogenesis|nucleus|nucleoplasm|cytosol|nuclear body|DNA binding|DNA-binding transcription factor activity|regulation of transcription, DNA-templated|transcription, DNA-templated|transcription elongation factor complex|ELL-EAF complex	--	--
Npas2	3	0.000223283	0.00161811	ENSMUSG00000026077	protein_coding	neuronal PAS domain protein 2 [Source:MGI Symbol;Acc:MGI:109232]	bHLH	GO:0046983,GO:0006355,GO:0005634,GO:0005737,GO:0003700,GO:0005667,GO:0003677,GO:0051879,GO:0045739,GO:0045893,GO:0045944,GO:0051775,GO:0060548,GO:2001020,GO:0005654,GO:0005829	protein dimerization activity|regulation of transcription, DNA-templated|nucleus|cytoplasm|DNA-binding transcription factor activity|transcription factor complex|DNA binding|Hsp90 protein binding|positive regulation of DNA repair|positive regulation of transcription, DNA-templated|positive regulation of transcription by RNA polymerase II|response to redox state|negative regulation of cell death|r…	mmu04710	Circadian rhythm
Rpl31	3	8.04289e-77	7.46163e-75	ENSMUSG00000073702	protein_coding	ribosomal protein L31 [Source:MGI Symbol;Acc:MGI:2149632]	--	GO:0003735,GO:0006412,GO:0005622,GO:0005840,GO:0005654,GO:0045202,GO:0022625,GO:0005730,GO:0002181,GO:0005515,GO:0042788	structural constituent of ribosome|translation|intracellular|ribosome|nucleoplasm|synapse|cytosolic large ribosomal subunit|nucleolus|cytoplasmic translation|protein binding|polysomal ribosome	mmu03010	Ribosome
Rnf149	3	0.000144415	0.00108429	ENSMUSG00000048234	protein_coding	ring finger protein 149 [Source:MGI Symbol;Acc:MGI:2677438]	--	GO:0016020,GO:0016021,GO:0016740,GO:0046872,GO:0005515,GO:0016567,GO:0006511,GO:0043409,GO:0061630,GO:0031647,GO:0035690	membrane|integral component of membrane|transferase activity|metal ion binding|protein binding|protein ubiquitination|ubiquitin-dependent protein catabolic process|negative regulation of MAPK cascade|ubiquitin protein ligase activity|regulation of protein stability|cellular response to drug	--	--
Il1r2	1	9.26236e-14	1.80795e-12	ENSMUSG00000026073	protein_coding	interleukin 1 receptor, type II [Source:MGI Symbol;Acc:MGI:96546]	--	GO:0004908,GO:0004910,GO:0019221,GO:0016020,GO:0016021,GO:0005886,GO:0005737,GO:0005576,GO:2000660,GO:0010955,GO:0019966,GO:1900016,GO:0050712	interleukin-1 receptor activity|interleukin-1, type II, blocking receptor activity|cytokine-mediated signaling pathway|membrane|integral component of membrane|plasma membrane|cytoplasm|extracellular region|negative regulation of interleukin-1-mediated signaling pathway|negative regulation of protein processing|interleukin-1 binding|negative regulation of cytokine production involved in inflammato…	mmu04060,mmu04640,mmu05202,mmu05215,mmu05418,mmu05166,mmu05146	Cytokine-cytokine receptor interaction|Hematopoietic cell lineage|Transcriptional misregulation in cancers|Prostate cancer|Fluid shear stress and atherosclerosis|HTLV-I infection|Amoebiasis
Gm16894	1	8.62579e-06	7.9476e-05	ENSMUSG00000097899	lncRNA	predicted gene, 16894 [Source:MGI Symbol;Acc:MGI:4439818]	--	--	--	--	--
Il1r1	3	1.09736e-10	1.72317e-09	ENSMUSG00000026072	protein_coding	interleukin 1 receptor, type I [Source:MGI Symbol;Acc:MGI:96545]	--	GO:0005515,GO:0007165,GO:0004908,GO:0004909,GO:0016020,GO:0016021,GO:0005615,GO:0009897,GO:0005886,GO:0005634,GO:0032991,GO:0009986,GO:0005576,GO:0014069,GO:0030424,GO:0019221,GO:0032729,GO:0005161,GO:0006954,GO:0070555,GO:2001224,GO:0035255,GO:0050727,GO:0009314,GO:0002020,GO:0019966,GO:0070498,GO:2000556,GO:0010286,GO:2000391,GO:2000661	protein binding|signal transduction|interleukin-1 receptor activity|interleukin-1, type I, activating receptor activity|membrane|integral component of membrane|extracellular space|external side of plasma membrane|plasma membrane|nucleus|protein-containing complex|cell surface|extracellular region|postsynaptic density|axon|cytokine-mediated signaling pathway|positive regulation of interferon-gamma…	mmu04010,mmu04064,mmu04060,mmu04640,mmu04659,mmu04750,mmu04380,mmu05418,mmu05166,mmu05146	MAPK signaling pathway|NF-kappa B signaling pathway|Cytokine-cytokine receptor interaction|Hematopoietic cell lineage|Th17 cell differentiation|Inflammatory mediator regulation of TRP channels|Osteoclast differentiation|Fluid shear stress and atherosclerosis|HTLV-I infection|Amoebiasis
Il1rl2	1	0.000733871	0.00481565	ENSMUSG00000070942	protein_coding	interleukin 1 receptor-like 2 [Source:MGI Symbol;Acc:MGI:1913107]	--	GO:0005515,GO:0007165,GO:0004908,GO:0004909,GO:0016020,GO:0016021,GO:0005575,GO:0002376,GO:0045087,GO:0019221,GO:0032755,GO:0006954,GO:0045582,GO:0050727,GO:0004896,GO:0070498	protein binding|signal transduction|interleukin-1 receptor activity|interleukin-1, type I, activating receptor activity|membrane|integral component of membrane|cellular_component|immune system process|innate immune response|cytokine-mediated signaling pathway|positive regulation of interleukin-6 production|inflammatory response|positive regulation of T cell differentiation|regulation of inflammat…	--	--
Il1rl1	2	6.51883e-21	1.85428e-19	ENSMUSG00000026069	protein_coding	interleukin 1 receptor-like 1 [Source:MGI Symbol;Acc:MGI:98427]	--	GO:0004908,GO:0043032,GO:0050729,GO:0016020,GO:0016021,GO:0005615,GO:0009897,GO:0005886,GO:0007165,GO:0009986,GO:0005576,GO:0019221,GO:0008285,GO:0005515,GO:0032689,GO:0002113,GO:0002114,GO:0002826,GO:0032754,GO:0038172,GO:0090197	interleukin-1 receptor activity|positive regulation of macrophage activation|positive regulation of inflammatory response|membrane|integral component of membrane|extracellular space|external side of plasma membrane|plasma membrane|signal transduction|cell surface|extracellular region|cytokine-mediated signaling pathway|negative regulation of cell population proliferation|protein binding|negative …	--	--
Il18rap	2	1.24997e-12	2.28642e-11	ENSMUSG00000026068	protein_coding	interleukin 18 receptor accessory protein [Source:MGI Symbol;Acc:MGI:1338888]	--	GO:0005515,GO:0007165,GO:0004908,GO:0016020,GO:0016021,GO:0005886,GO:0051092,GO:0006954,GO:0008283,GO:0045954,GO:0032609,GO:0071351,GO:0032635,GO:0042119,GO:0035655,GO:0035744,GO:0042008,GO:0070301,GO:0071345,GO:0045092	protein binding|signal transduction|interleukin-1 receptor activity|membrane|integral component of membrane|plasma membrane|positive regulation of NF-kappaB transcription factor activity|inflammatory response|cell population proliferation|positive regulation of natural killer cell mediated cytotoxicity|interferon-gamma production|cellular response to interleukin-18|interleukin-6 production|neutro…	mmu04060,mmu05321	Cytokine-cytokine receptor interaction|Inflammatiory bowel disease (IBD)
Tgfbrap1	1	0.00129796	0.00809126	ENSMUSG00000070939	protein_coding	transforming growth factor, beta receptor associated protein 1 [Source:MGI Symbol;Acc:MGI:2447427]	--	GO:0006886,GO:0016192,GO:0015031,GO:0005737,GO:0016020,GO:0043231,GO:0005768,GO:0005769,GO:0007165,GO:0046332,GO:0006355,GO:0005160,GO:0008333,GO:0033263,GO:0034058	intracellular protein transport|vesicle-mediated transport|protein transport|cytoplasm|membrane|intracellular membrane-bounded organelle|endosome|early endosome|signal transduction|SMAD binding|regulation of transcription, DNA-templated|transforming growth factor beta receptor binding|endosome to lysosome transport|CORVET complex|endosomal vesicle fusion	--	--
Fhl2	2	9.89282e-18	2.45684e-16	ENSMUSG00000008136	protein_coding	four and a half LIM domains 2 [Source:MGI Symbol;Acc:MGI:1338762]	--	GO:0005634,GO:0046872,GO:0005737,GO:0042802,GO:0000122,GO:0009725,GO:0006357,GO:0008134,GO:0030018,GO:0043066,GO:0005515,GO:0031430,GO:0070885,GO:0001649,GO:0045892,GO:0055014,GO:0055015,GO:0060347	nucleus|metal ion binding|cytoplasm|identical protein binding|negative regulation of transcription by RNA polymerase II|response to hormone|regulation of transcription by RNA polymerase II|transcription factor binding|Z disc|negative regulation of apoptotic process|protein binding|M band|negative regulation of calcineurin-NFAT signaling cascade|osteoblast differentiation|negative regulation of tr…	mmu04380	Osteoclast differentiation
Ecrg4	4	1.50881e-140	2.52394e-138	ENSMUSG00000026051	protein_coding	augurin precursor	--	GO:0005615,GO:0005737,GO:0007417,GO:0008285,GO:0009611,GO:0016324,GO:0030133,GO:0031045,GO:0031145,GO:0070314,GO:0090398	extracellular space|cytoplasm|central nervous system development|negative regulation of cell proliferation|response to wounding|apical plasma membrane|transport vesicle|dense core granule|anaphase-promoting complex-dependent catabolic process|G1 to G0 transition|cellular senescence	--	--
Tpp2	3	1.33884e-10	2.08914e-09	ENSMUSG00000041763	protein_coding	tripeptidyl peptidase II [Source:MGI Symbol;Acc:MGI:102724]	--	GO:0006508,GO:0004252,GO:0008240,GO:0016787,GO:0005634,GO:0005654,GO:0016604,GO:0005829,GO:0008233,GO:0005737,GO:0042802,GO:0004177,GO:0008236,GO:0042277	proteolysis|serine-type endopeptidase activity|tripeptidyl-peptidase activity|hydrolase activity|nucleus|nucleoplasm|nuclear body|cytosol|peptidase activity|cytoplasm|identical protein binding|aminopeptidase activity|serine-type peptidase activity|peptide binding	--	--
Gm8251	1	3.88387e-08	4.78774e-07	ENSMUSG00000091844	protein_coding	predicted gene 8251 [Source:MGI Symbol;Acc:MGI:3647616]	--	GO:0003674,GO:0008150,GO:0005575	molecular_function|biological_process|cellular_component	--	--
Bivm	1	0.00027299	0.00194173	ENSMUSG00000041684	protein_coding	basic, immunoglobulin-like variable motif containing [Source:MGI Symbol;Acc:MGI:2179809]	--	GO:0005634,GO:0005737,GO:0003697,GO:0004520,GO:0006295	nucleus|cytoplasm|single-stranded DNA binding|endodeoxyribonuclease activity|nucleotide-excision repair, DNA incision, 3'-to lesion	--	--
Ercc5	1	1.00136e-05	9.13765e-05	ENSMUSG00000026048	protein_coding	excision repair cross-complementing rodent repair deficiency, complementation group 5 [Source:MGI Symbol;Acc:MGI:103582]	--	GO:0003677,GO:0005634,GO:0003824,GO:0006281,GO:0003697,GO:0006289,GO:0016788,GO:0004519,GO:0004518,GO:0090305	DNA binding|nucleus|catalytic activity|DNA repair|single-stranded DNA binding|nucleotide-excision repair|hydrolase activity, acting on ester bonds|endonuclease activity|nuclease activity|nucleic acid phosphodiester bond hydrolysis	mmu03420	Nucleotide excision repair
Gulp1	4	1.23359e-21	3.59769e-20	ENSMUSG00000056870	protein_coding	GULP, engulfment adaptor PTB domain containing 1 [Source:MGI Symbol;Acc:MGI:1920407]	--	GO:0005515,GO:0003674,GO:0005737,GO:0006869,GO:0006915,GO:0006909,GO:0006911	protein binding|molecular_function|cytoplasm|lipid transport|apoptotic process|phagocytosis|phagocytosis, engulfment	--	--
Col3a1	4	3.18277e-61	2.32479e-59	ENSMUSG00000026043	protein_coding	collagen, type III, alpha 1 [Source:MGI Symbol;Acc:MGI:88453]	--	GO:0005515,GO:0005201,GO:0005615,GO:0060414,GO:0046872,GO:0005576,GO:0005581,GO:0031012,GO:0007507,GO:0005178,GO:0030198,GO:0007179,GO:0046332,GO:0001568,GO:0007160,GO:0043588,GO:0048565,GO:0030020,GO:0062023,GO:0002020,GO:0071230,GO:0030199,GO:0034097,GO:0007229,GO:0035025,GO:0018149,GO:0021987,GO:0009314,GO:0042060,GO:0097435,GO:0048407,GO:0050777,GO:0001501,GO:0009612,GO:2001223,GO:0005586	protein binding|extracellular matrix structural constituent|extracellular space|aorta smooth muscle tissue morphogenesis|metal ion binding|extracellular region|collagen trimer|extracellular matrix|heart development|integrin binding|extracellular matrix organization|transforming growth factor beta receptor signaling pathway|SMAD binding|blood vessel development|cell-matrix adhesion|skin developmen…	mmu04611,mmu04926,mmu04974,mmu04933,mmu05146	Platelet activation|Relaxin signaling pathway|Protein digestion and absorption|AGE-RAGE signaling pathway in diabetic complications|Amoebiasis
Col5a2	3	1.54808e-35	6.9707e-34	ENSMUSG00000026042	protein_coding	collagen, type V, alpha 2 [Source:MGI Symbol;Acc:MGI:88458]	--	GO:0005515,GO:0005201,GO:0005615,GO:0046872,GO:0005576,GO:0005581,GO:0031012,GO:0030198,GO:0046332,GO:0043588,GO:0001501,GO:0030020,GO:0062023,GO:0071230,GO:0030199,GO:0048592,GO:1903225,GO:0005588,GO:0001503	protein binding|extracellular matrix structural constituent|extracellular space|metal ion binding|extracellular region|collagen trimer|extracellular matrix|extracellular matrix organization|SMAD binding|skin development|skeletal system development|extracellular matrix structural constituent conferring tensile strength|collagen-containing extracellular matrix|cellular response to amino acid stimul…	mmu04974	Protein digestion and absorption
Wdr75	2	7.19769e-14	1.41866e-12	ENSMUSG00000025995	protein_coding	WD repeat domain 75 [Source:MGI Symbol;Acc:MGI:1920924]	--	GO:0005515,GO:0005634,GO:0005730,GO:0042254,GO:0006364,GO:0045943,GO:2000234,GO:0016020,GO:0016021	protein binding|nucleus|nucleolus|ribosome biogenesis|rRNA processing|positive regulation of transcription by RNA polymerase I|positive regulation of rRNA processing|membrane|integral component of membrane	mmu03008	Ribosome biogenesis in eukaryotes
Tmeff2	4	2.07604e-25	7.02568e-24	ENSMUSG00000026109	protein_coding	transmembrane protein with EGF-like and two follistatin-like domains 2 [Source:MGI Symbol;Acc:MGI:1861735]	--	GO:0005515,GO:0016020,GO:0016021,GO:0030336,GO:0051497,GO:0007528,GO:0008045,GO:0009887,GO:0009888,GO:0016358,GO:0043113,GO:0005604,GO:0005886,GO:0044319,GO:0045720	protein binding|membrane|integral component of membrane|negative regulation of cell migration|negative regulation of stress fiber assembly|neuromuscular junction development|motor neuron axon guidance|animal organ morphogenesis|tissue development|dendrite development|receptor clustering|basement membrane|plasma membrane|wound healing, spreading of cells|negative regulation of integrin biosyntheti…	--	--
Cavin2	4	2.53059e-11	4.16837e-10	ENSMUSG00000045954	protein_coding	caveolae associated 2 [Source:MGI Symbol;Acc:MGI:99513]	--	GO:0005901,GO:0016020,GO:0005654,GO:0005829,GO:0005737,GO:0005080,GO:0005886,GO:0045944,GO:0008289,GO:0005515,GO:0015629,GO:0045121,GO:0001786,GO:0097320	caveola|membrane|nucleoplasm|cytosol|cytoplasm|protein kinase C binding|plasma membrane|positive regulation of transcription by RNA polymerase II|lipid binding|protein binding|actin cytoskeleton|membrane raft|phosphatidylserine binding|plasma membrane tubulation	--	--
Myo1b	2	7.57868e-08	9.09244e-07	ENSMUSG00000018417	protein_coding	myosin IB [Source:MGI Symbol;Acc:MGI:107752]	--	GO:0005524,GO:0005515,GO:0003774,GO:0016459,GO:0071944,GO:0005886,GO:0048471,GO:0005737,GO:0000166,GO:0003779,GO:0007015,GO:0030175,GO:0045177,GO:0010008,GO:0005516,GO:0005769,GO:0051015,GO:0005546,GO:0005547,GO:0005903,GO:0032588,GO:0051017,GO:0005884,GO:0006892,GO:0000146,GO:0033572,GO:0030048,GO:0030898	ATP binding|protein binding|motor activity|myosin complex|cell periphery|plasma membrane|perinuclear region of cytoplasm|cytoplasm|nucleotide binding|actin binding|actin filament organization|filopodium|apical part of cell|endosome membrane|calmodulin binding|early endosome|actin filament binding|phosphatidylinositol-4,5-bisphosphate binding|phosphatidylinositol-3,4,5-trisphosphate binding|brush …	--	--
Stat4	2	0.000410857	0.00283007	ENSMUSG00000062939	protein_coding	signal transducer and activator of transcription 4 [Source:MGI Symbol;Acc:MGI:103062]	STAT	GO:0003677,GO:0006355,GO:0005634,GO:0007165,GO:0003700,GO:0019221,GO:0045944,GO:0005737,GO:0042802	DNA binding|regulation of transcription, DNA-templated|nucleus|signal transduction|DNA-binding transcription factor activity|cytokine-mediated signaling pathway|positive regulation of transcription by RNA polymerase II|cytoplasm|identical protein binding	mmu04630,mmu04217,mmu04658,mmu05200,mmu05321,mmu05161	Jak-STAT signaling pathway|Necroptosis|Th1 and Th2 cell differentiation|Pathways in cancer|Inflammatiory bowel disease (IBD)|Hepatitis B
Stat1	3	8.71888e-25	2.88116e-23	ENSMUSG00000026104	protein_coding	signal transducer and activator of transcription 1 [Source:MGI Symbol;Acc:MGI:103063]	STAT	GO:0003677,GO:0006355,GO:0005634,GO:0007165,GO:0003700,GO:0005737,GO:0000978,GO:0000979,GO:0000981,GO:0003690,GO:0005164,GO:0019899,GO:0035035,GO:0035257,GO:0042393,GO:0042802,GO:0042803,GO:0044389,GO:0070491,GO:1990841,GO:0001937,GO:0002230,GO:0007259,GO:0010742,GO:0016525,GO:0032727,GO:0033209,GO:0035456,GO:0035458,GO:0043124,GO:0045648,GO:0045893,GO:0045944,GO:0046725,GO:0051607,GO:0060333,GO:…	DNA binding|regulation of transcription, DNA-templated|nucleus|signal transduction|DNA-binding transcription factor activity|cytoplasm|RNA polymerase II proximal promoter sequence-specific DNA binding|RNA polymerase II core promoter sequence-specific DNA binding|DNA-binding transcription factor activity, RNA polymerase II-specific|double-stranded DNA binding|tumor necrosis factor receptor binding…	mmu04630,mmu04217,mmu04620,mmu04621,mmu04625,mmu04658,mmu04659,mmu04062,mmu04917,mmu04919,mmu04380,mmu05200,mmu05212,mmu05321,mmu04933,mmu05152,mmu05162,mmu05164,mmu05161,mmu05160,mmu05168,mmu05167,mmu05165,mmu05145,mmu05140	Jak-STAT signaling pathway|Necroptosis|Toll-like receptor signaling pathway|NOD-like receptor signaling pathway|C-type lectin receptor signaling pathway|Th1 and Th2 cell differentiation|Th17 cell differentiation|Chemokine signaling pathway|Prolactin signaling pathway|Thyroid hormone signaling pathway|Osteoclast differentiation|Pathways in cancer|Pancreatic cancer|Inflammatiory bowel disease (IBD)…
Gls	1	5.88386e-07	6.4046e-06	ENSMUSG00000026103	protein_coding	glutaminase [Source:MGI Symbol;Acc:MGI:95752]	--	GO:0005515,GO:0006541,GO:0004359,GO:0016787,GO:0005737,GO:0005739,GO:0005759,GO:0005829,GO:0051289,GO:0007268,GO:0001967,GO:0002087,GO:0006537,GO:0006543,GO:0090461	protein binding|glutamine metabolic process|glutaminase activity|hydrolase activity|cytoplasm|mitochondrion|mitochondrial matrix|cytosol|protein homotetramerization|chemical synaptic transmission|suckling behavior|regulation of respiratory gaseous exchange by nervous system process|glutamate biosynthetic process|glutamine catabolic process|glutamate homeostasis	mmu00250,mmu00220,mmu00471,mmu04964,mmu04724,mmu04727,mmu05230,mmu05206	Alanine, aspartate and glutamate metabolism|Arginine biosynthesis|D-Glutamine and D-glutamate metabolism|Proximal tubule bicarbonate reclamation|Glutamatergic synapse|GABAergic synapse|Central carbon metabolism in cancer|MicroRNAs in cancer
Nab1	2	5.34062e-15	1.12989e-13	ENSMUSG00000002881	protein_coding	Ngfi-A binding protein 1 [Source:MGI Symbol;Acc:MGI:107564]	--	GO:0006355,GO:0005634,GO:0140110,GO:0045892,GO:0003712,GO:0008134,GO:0042552,GO:0001958,GO:0014037,GO:0045682	regulation of transcription, DNA-templated|nucleus|transcription regulator activity|negative regulation of transcription, DNA-templated|transcription coregulator activity|transcription factor binding|myelination|endochondral ossification|Schwann cell differentiation|regulation of epidermis development	--	--
Pms1	1	0.00104708	0.00665451	ENSMUSG00000026098	protein_coding	PMS1 homolog 1, mismatch repair system component [Source:MGI Symbol;Acc:MGI:1202302]	HMG	GO:0005524,GO:0030983,GO:0006298,GO:0016887,GO:0032300,GO:0003677,GO:0005634,GO:0019899,GO:0032389,GO:0042493	ATP binding|mismatched DNA binding|mismatch repair|ATPase activity|mismatch repair complex|DNA binding|nucleus|enzyme binding|MutLalpha complex|response to drug	--	--
Hecw2	1	6.30056e-12	1.08894e-10	ENSMUSG00000042807	protein_coding	HECT, C2 and WW domain containing E3 ubiquitin protein ligase 2 [Source:MGI Symbol;Acc:MGI:2685817]	--	GO:0005515,GO:0004842,GO:0016740,GO:0005737,GO:0005856,GO:0016567,GO:0006511,GO:0043161,GO:0005819,GO:0061630,GO:0000209,GO:0045732,GO:0072686,GO:0030071,GO:0048814,GO:2000650,GO:0016874	protein binding|ubiquitin-protein transferase activity|transferase activity|cytoplasm|cytoskeleton|protein ubiquitination|ubiquitin-dependent protein catabolic process|proteasome-mediated ubiquitin-dependent protein catabolic process|spindle|ubiquitin protein ligase activity|protein polyubiquitination|positive regulation of protein catabolic process|mitotic spindle|regulation of mitotic metaphase…	--	--
Coq10b	1	0.00053438	0.00359427	ENSMUSG00000025981	protein_coding	coenzyme Q10B [Source:MGI Symbol;Acc:MGI:1915126]	--	--	--	--	--
Hspd1	2	3.79108e-105	4.85694e-103	ENSMUSG00000025980	protein_coding	heat shock protein 1 (chaperonin) [Source:MGI Symbol;Acc:MGI:96242]	--	GO:0005524,GO:0005737,GO:0006457,GO:0042026,GO:0032729,GO:0050870,GO:0005615,GO:0005794,GO:0032991,GO:0005829,GO:0009986,GO:0000166,GO:0016853,GO:0046982,GO:0005886,GO:0005739,GO:0043231,GO:0032755,GO:0003725,GO:0005759,GO:0044877,GO:0030141,GO:0002039,GO:0050821,GO:0005769,GO:0043032,GO:0043066,GO:0043065,GO:0045121,GO:0070062,GO:0006919,GO:0019899,GO:0005743,GO:0043524,GO:0031625,GO:0140030,GO:…	ATP binding|cytoplasm|protein folding|protein refolding|positive regulation of interferon-gamma production|positive regulation of T cell activation|extracellular space|Golgi apparatus|protein-containing complex|cytosol|cell surface|nucleotide binding|isomerase activity|protein heterodimerization activity|plasma membrane|mitochondrion|intracellular membrane-bounded organelle|positive regulation of…	mmu03018,mmu04940,mmu05134,mmu05152	RNA degradation|Type I diabetes mellitus|Legionellosis|Tuberculosis
Hspe1	2	2.52781e-95	2.93562e-93	ENSMUSG00000073676	protein_coding	heat shock protein 1 (chaperonin 10) [Source:MGI Symbol;Acc:MGI:104680]	--	GO:0005524,GO:0005737,GO:0006457,GO:0005739,GO:0005759,GO:0051082,GO:0051087,GO:0051085,GO:0046872	ATP binding|cytoplasm|protein folding|mitochondrion|mitochondrial matrix|unfolded protein binding|chaperone binding|chaperone cofactor-dependent protein refolding|metal ion binding	--	--
Rftn2	1	5.04371e-08	6.15406e-07	ENSMUSG00000025978	protein_coding	raftlin family member 2 [Source:MGI Symbol;Acc:MGI:1921263]	--	GO:0016020,GO:0003674,GO:0005886,GO:0043330,GO:0033227	membrane|molecular_function|plasma membrane|response to exogenous dsRNA|dsRNA transport	--	--
Tyw5	1	0.00131846	0.00820955	ENSMUSG00000048495	protein_coding	tRNA-yW synthesizing protein 5 [Source:MGI Symbol;Acc:MGI:1915986]	--	GO:0000049,GO:0016706,GO:0031591,GO:0046872,GO:0005575,GO:0042803,GO:0016491,GO:0055114,GO:0051213,GO:0008033,GO:0005506,GO:0102524	tRNA binding|2-oxoglutarate-dependent dioxygenase activity|wybutosine biosynthetic process|metal ion binding|cellular_component|protein homodimerization activity|oxidoreductase activity|oxidation-reduction process|dioxygenase activity|tRNA processing|iron ion binding|tRNAPhe (7-(3-amino-3-carboxypropyl)wyosine37-C2)-hydroxylase activity	--	--
Spats2l	1	4.50124e-06	4.32508e-05	ENSMUSG00000038305	protein_coding	spermatogenesis associated, serine-rich 2-like [Source:MGI Symbol;Acc:MGI:1914448]	--	GO:0005515,GO:0008150,GO:0005634,GO:0032991,GO:0005829,GO:0005737,GO:0005730	protein binding|biological_process|nucleus|protein-containing complex|cytosol|cytoplasm|nucleolus	--	--
Sgo2a	2	2.41008e-06	2.40867e-05	ENSMUSG00000026039	protein_coding	shugoshin 2A [Source:MGI Symbol;Acc:MGI:1098767]	--	GO:0000775,GO:0051754,GO:0005634,GO:0005654,GO:0016604,GO:0005694,GO:0000780,GO:0007049,GO:0051301,GO:0051321,GO:0007140,GO:0008104,GO:0005515,GO:0007059,GO:0000779,GO:0000776,GO:0000777,GO:0007143,GO:0010789,GO:2000711,GO:0030892	chromosome, centromeric region|meiotic sister chromatid cohesion, centromeric|nucleus|nucleoplasm|nuclear body|chromosome|condensed nuclear chromosome, centromeric region|cell cycle|cell division|meiotic cell cycle|male meiotic nuclear division|protein localization|protein binding|chromosome segregation|condensed chromosome, centromeric region|kinetochore|condensed chromosome kinetochore|female m…	--	--
Aox1	1	2.51399e-30	9.7906e-29	ENSMUSG00000063558	protein_coding	aldehyde oxidase 1 [Source:MGI Symbol;Acc:MGI:88035]	--	GO:0046872,GO:0009055,GO:0050660,GO:0055114,GO:0016491,GO:0051287,GO:0051536,GO:0051537,GO:0005506,GO:0071949,GO:0043546,GO:0022900,GO:0004031,GO:0042802,GO:0042803,GO:0017144,GO:0005829	metal ion binding|electron transfer activity|flavin adenine dinucleotide binding|oxidation-reduction process|oxidoreductase activity|NAD binding|iron-sulfur cluster binding|2 iron, 2 sulfur cluster binding|iron ion binding|FAD binding|molybdopterin cofactor binding|electron transport chain|aldehyde oxidase activity|identical protein binding|protein homodimerization activity|drug metabolic process…	mmu00280,mmu00350,mmu00380,mmu00750,mmu00760,mmu00830,mmu00982,mmu04630	Valine, leucine and isoleucine degradation|Tyrosine metabolism|Tryptophan metabolism|Vitamin B6 metabolism|Nicotinate and nicotinamide metabolism|Retinol metabolism|Drug metabolism - cytochrome P450|Jak-STAT signaling pathway
Aox3	1	3.63259e-52	2.27284e-50	ENSMUSG00000064294	protein_coding	aldehyde oxidase 3 [Source:MGI Symbol;Acc:MGI:1918974]	--	GO:0046872,GO:0009055,GO:0050660,GO:0055114,GO:0016491,GO:0051287,GO:0051536,GO:0051537,GO:0005506,GO:0071949,GO:0005829,GO:0005737,GO:0022900,GO:0042803,GO:0004031,GO:0004854,GO:0030151,GO:0043546,GO:0050250,GO:0102797,GO:0102798,GO:0009115,GO:0017144,GO:0016020,GO:0016021	metal ion binding|electron transfer activity|flavin adenine dinucleotide binding|oxidation-reduction process|oxidoreductase activity|NAD binding|iron-sulfur cluster binding|2 iron, 2 sulfur cluster binding|iron ion binding|FAD binding|cytosol|cytoplasm|electron transport chain|protein homodimerization activity|aldehyde oxidase activity|xanthine dehydrogenase activity|molybdenum ion binding|molybd…	mmu00280,mmu00350,mmu00380,mmu00750,mmu00760,mmu00830,mmu00982,mmu04630	Valine, leucine and isoleucine degradation|Tyrosine metabolism|Tryptophan metabolism|Vitamin B6 metabolism|Nicotinate and nicotinamide metabolism|Retinol metabolism|Drug metabolism - cytochrome P450|Jak-STAT signaling pathway
Bzw1	2	5.00466e-33	2.10659e-31	ENSMUSG00000051223	protein_coding	basic leucine zipper and W2 domains 1 [Source:MGI Symbol;Acc:MGI:1914132]	--	GO:0005515,GO:0005737	protein binding|cytoplasm	--	--
Clk1	1	1.16693e-38	5.62302e-37	ENSMUSG00000026034	protein_coding	CDC-like kinase 1 [Source:MGI Symbol;Acc:MGI:107403]	--	GO:0005524,GO:0006468,GO:0004672,GO:0016740,GO:0005634,GO:0005737,GO:0000166,GO:0016301,GO:0016310,GO:0004713,GO:0004674,GO:0005515,GO:0018107,GO:0046777,GO:0018105,GO:0018108,GO:0043484,GO:0004712	ATP binding|protein phosphorylation|protein kinase activity|transferase activity|nucleus|cytoplasm|nucleotide binding|kinase activity|phosphorylation|protein tyrosine kinase activity|protein serine/threonine kinase activity|protein binding|peptidyl-threonine phosphorylation|protein autophosphorylation|peptidyl-serine phosphorylation|peptidyl-tyrosine phosphorylation|regulation of RNA splicing|pro…	mmu05134	Legionellosis
Nif3l1	2	0.000810451	0.00526044	ENSMUSG00000026036	protein_coding	Ngg1 interacting factor 3-like 1 (S. pombe) [Source:MGI Symbol;Acc:MGI:1929485]	--	GO:0005634,GO:0005737,GO:0042802,GO:0005515,GO:0045893,GO:0005739,GO:0008134,GO:0030182,GO:1903507	nucleus|cytoplasm|identical protein binding|protein binding|positive regulation of transcription, DNA-templated|mitochondrion|transcription factor binding|neuron differentiation|negative regulation of nucleic acid-templated transcription	--	--
Cflar	3	9.04426e-05	0.000704789	ENSMUSG00000026031	protein_coding	CASP8 and FADD-like apoptosis regulator [Source:MGI Symbol;Acc:MGI:1336166]	--	GO:0005515,GO:0042981,GO:0006508,GO:0008234,GO:0004197,GO:0005737,GO:0046982,GO:0043085,GO:0009617,GO:0006915,GO:0044877,GO:0010976,GO:0043066,GO:0045121,GO:0070374,GO:0006919,GO:0010667,GO:0002020,GO:0071732,GO:0043154,GO:1902042,GO:0097153,GO:0097199,GO:0097190,GO:0033574,GO:0072126,GO:2001237,GO:0005123,GO:2000347,GO:0060544,GO:0060546,GO:1903055,GO:1903427,GO:1903845,GO:1903944,GO:1904036,GO:…	protein binding|regulation of apoptotic process|proteolysis|cysteine-type peptidase activity|cysteine-type endopeptidase activity|cytoplasm|protein heterodimerization activity|positive regulation of catalytic activity|response to bacterium|apoptotic process|protein-containing complex binding|positive regulation of neuron projection development|negative regulation of apoptotic process|membrane raf…	mmu04064,mmu04668,mmu04140,mmu04210,mmu04217,mmu05142	NF-kappa B signaling pathway|TNF signaling pathway|Autophagy - animal|Apoptosis|Necroptosis|Chagas disease (American trypanosomiasis)
Casp8	3	1.20741e-10	1.89137e-09	ENSMUSG00000026029	protein_coding	caspase 8 [Source:MGI Symbol;Acc:MGI:1261423]	--	GO:0005515,GO:0042981,GO:0006508,GO:0008234,GO:0004197,GO:0016787,GO:0005634,GO:0005654,GO:0032991,GO:0005829,GO:0005737,GO:0008233,GO:0042802,GO:0046982,GO:0043005,GO:0005739,GO:0006915,GO:0044877,GO:0004175,GO:0007507,GO:0044297,GO:0043124,GO:0043123,GO:0043065,GO:0045121,GO:0006919,GO:0031625,GO:0045471,GO:0034612,GO:0001841,GO:0045862,GO:1901216,GO:0097110,GO:0097194,GO:0001525,GO:0097153,GO:…	protein binding|regulation of apoptotic process|proteolysis|cysteine-type peptidase activity|cysteine-type endopeptidase activity|hydrolase activity|nucleus|nucleoplasm|protein-containing complex|cytosol|cytoplasm|peptidase activity|identical protein binding|protein heterodimerization activity|neuron projection|mitochondrion|apoptotic process|protein-containing complex binding|endopeptidase activ…	mmu04668,mmu04210,mmu04215,mmu04217,mmu04115,mmu04620,mmu04621,mmu04622,mmu04625,mmu04657,mmu05200,mmu05203,mmu05010,mmu05016,mmu05416,mmu04932,mmu05134,mmu05152,mmu05161,mmu05168,mmu05167,mmu05165,mmu05145,mmu05142,mmu01524	TNF signaling pathway|Apoptosis|Apoptosis - multiple species|Necroptosis|p53 signaling pathway|Toll-like receptor signaling pathway|NOD-like receptor signaling pathway|RIG-I-like receptor signaling pathway|C-type lectin receptor signaling pathway|IL-17 signaling pathway|Pathways in cancer|Viral carcinogenesis|Alzheimer's disease|Huntington's disease|Viral myocarditis|Non-alcoholic fatty liver dis…
Trak2	3	0.000841064	0.00543874	ENSMUSG00000026028	protein_coding	trafficking protein, kinesin binding 2 [Source:MGI Symbol;Acc:MGI:1918077]	--	GO:0005634,GO:0005737,GO:0005886,GO:0043005,GO:0005739,GO:0031410,GO:0019894,GO:0030425,GO:0005102,GO:0006357,GO:0005769,GO:0048813,GO:0043025,GO:0044295,GO:0047496,GO:0019899,GO:0050811,GO:0022008,GO:1904115,GO:0030911,GO:0008104,GO:0050771,GO:0006493,GO:0006605,GO:0008333,GO:0098939,GO:0017022,GO:0008089,GO:0048311,GO:0098957,GO:0032839,GO:0098972	nucleus|cytoplasm|plasma membrane|neuron projection|mitochondrion|cytoplasmic vesicle|kinesin binding|dendrite|signaling receptor binding|regulation of transcription by RNA polymerase II|early endosome|dendrite morphogenesis|neuronal cell body|axonal growth cone|vesicle transport along microtubule|enzyme binding|GABA receptor binding|neurogenesis|axon cytoplasm|TPR domain binding|protein localiza…	mmu04727	GABAergic synapse
G730003C15Rik	1	0.000605563	0.00402773	ENSMUSG00000097573	lncRNA	RIKEN cDNA G730003C15 gene [Source:MGI Symbol;Acc:MGI:3641700]	--	--	--	--	--
Fzd7	1	1.44093e-12	2.61791e-11	ENSMUSG00000041075	protein_coding	frizzled class receptor 7 [Source:MGI Symbol;Acc:MGI:108570]	--	GO:0016021,GO:0005515,GO:0016020,GO:0007166,GO:0016055,GO:0004888,GO:0042813,GO:0005886,GO:0004930,GO:0007165,GO:0007186,GO:0007275,GO:0045893,GO:0005768,GO:0055038,GO:0030165,GO:0006355,GO:0019827,GO:0005546,GO:0060070,GO:0034446,GO:0017147,GO:0010812,GO:0010008,GO:0060828,GO:0042327,GO:0005109,GO:2000726,GO:0035567,GO:0038031,GO:0060054,GO:0033077,GO:0014834,GO:0048103,GO:0060231,GO:0042666	integral component of membrane|protein binding|membrane|cell surface receptor signaling pathway|Wnt signaling pathway|transmembrane signaling receptor activity|Wnt-activated receptor activity|plasma membrane|G protein-coupled receptor activity|signal transduction|G protein-coupled receptor signaling pathway|multicellular organism development|positive regulation of transcription, DNA-templated|end…	mmu04310,mmu04390,mmu04150,mmu04550,mmu04916,mmu05200,mmu05205,mmu05225,mmu05226,mmu05217,mmu05224,mmu04934,mmu05166,mmu05165	Wnt signaling pathway|Hippo signaling pathway|mTOR signaling pathway|Signaling pathways regulating pluripotency of stem cells|Melanogenesis|Pathways in cancer|Proteoglycans in cancer|Hepatocellular carcinoma|Gastric cancer|Basal cell carcinoma|Breast cancer|Cushing's syndrome|HTLV-I infection|Human papillomavirus infection
Gm973	1	0.00124856	0.00780739	ENSMUSG00000047361	protein_coding	predicted gene 973 [Source:MGI Symbol;Acc:MGI:2685819]	--	GO:0003674,GO:0008150,GO:0005575	molecular_function|biological_process|cellular_component	--	--
Nop58	2	7.75481e-22	2.27604e-20	ENSMUSG00000026020	protein_coding	NOP58 ribonucleoprotein [Source:MGI Symbol;Acc:MGI:1933184]	--	GO:0005634,GO:0005829,GO:0005730,GO:0042254,GO:0001650,GO:0032040,GO:0005654,GO:0051117,GO:0015030,GO:0030515,GO:0005732,GO:0001094,GO:0048254,GO:0031428,GO:0070761	nucleus|cytosol|nucleolus|ribosome biogenesis|fibrillar center|small-subunit processome|nucleoplasm|ATPase binding|Cajal body|snoRNA binding|small nucleolar ribonucleoprotein complex|TFIID-class transcription factor complex binding|snoRNA localization|box C/D snoRNP complex|pre-snoRNP complex	mmu03008	Ribosome biogenesis in eukaryotes
Wdr12	2	4.40185e-05	0.000360603	ENSMUSG00000026019	protein_coding	WD repeat domain 12 [Source:MGI Symbol;Acc:MGI:1927241]	--	GO:0005515,GO:0042254,GO:0005634,GO:0005654,GO:0005730,GO:0042273,GO:0006364,GO:0008283,GO:0030687,GO:0007219,GO:0070545,GO:0043021,GO:0000463,GO:0000466	protein binding|ribosome biogenesis|nucleus|nucleoplasm|nucleolus|ribosomal large subunit biogenesis|rRNA processing|cell population proliferation|preribosome, large subunit precursor|Notch signaling pathway|PeBoW complex|ribonucleoprotein complex binding|maturation of LSU-rRNA from tricistronic rRNA transcript (SSU-rRNA, 5.8S rRNA, LSU-rRNA)|maturation of 5.8S rRNA from tricistronic rRNA transcr…	--	--
Pard3b	4	3.41597e-11	5.55589e-10	ENSMUSG00000052062	protein_coding	par-3 family cell polarity regulator beta [Source:MGI Symbol;Acc:MGI:1919301]	--	GO:0005515,GO:0016020,GO:0005654,GO:0016604,GO:0032991,GO:0030054,GO:0005938,GO:0016324,GO:0000226,GO:0005737,GO:0007155,GO:0012505,GO:0007049,GO:0051301,GO:0005913,GO:0005923,GO:0035091,GO:0005912,GO:0043296,GO:0008104,GO:0045197,GO:0030010,GO:0051660	protein binding|membrane|nucleoplasm|nuclear body|protein-containing complex|cell junction|cell cortex|apical plasma membrane|microtubule cytoskeleton organization|cytoplasm|cell adhesion|endomembrane system|cell cycle|cell division|cell-cell adherens junction|bicellular tight junction|phosphatidylinositol binding|adherens junction|apical junction complex|protein localization|establishment or mai…	--	--
Ino80dos	4	0.000194463	0.00142525	ENSMUSG00000084799	lncRNA	INO80 complex subunit D, opposite strand [Source:MGI Symbol;Acc:MGI:3651861]	--	--	--	--	--
Gm20342	1	3.94642e-05	0.00032594	ENSMUSG00000101599	lncRNA	predicted gene, 20342 [Source:MGI Symbol;Acc:MGI:5012527]	--	--	--	--	--
Eef1b2	3	1.04971e-264	3.89538e-262	ENSMUSG00000025967	protein_coding	eukaryotic translation elongation factor 1 beta 2 [Source:MGI Symbol;Acc:MGI:1929520]	--	GO:0003746,GO:0006414,GO:0005853,GO:0005829,GO:0005515,GO:0005737,GO:0005783,GO:0006412,GO:0045471,GO:0005085,GO:0016020,GO:0016021	translation elongation factor activity|translational elongation|eukaryotic translation elongation factor 1 complex|cytosol|protein binding|cytoplasm|endoplasmic reticulum|translation|response to ethanol|guanyl-nucleotide exchange factor activity|membrane|integral component of membrane	--	--
Adam23	1	8.80234e-14	1.72128e-12	ENSMUSG00000025964	protein_coding	a disintegrin and metallopeptidase domain 23 [Source:MGI Symbol;Acc:MGI:1345162]	--	GO:0006508,GO:0004222,GO:0008237,GO:0016020,GO:0016021,GO:0005886,GO:0005515,GO:0005576,GO:0007155,GO:0098978,GO:1990830,GO:0099056	proteolysis|metalloendopeptidase activity|metallopeptidase activity|membrane|integral component of membrane|plasma membrane|protein binding|extracellular region|cell adhesion|glutamatergic synapse|cellular response to leukemia inhibitory factor|integral component of presynaptic membrane	--	--
Klf7	3	3.59151e-07	3.99008e-06	ENSMUSG00000025959	protein_coding	Kruppel-like factor 7 (ubiquitous) [Source:MGI Symbol;Acc:MGI:1935151]	zf-C2H2	GO:0003676,GO:0046872,GO:0003677,GO:0005634,GO:0045944,GO:0005515,GO:0045893,GO:0000978,GO:0001228,GO:0000981,GO:0000122,GO:0042593,GO:0006357,GO:0048813,GO:0003700,GO:0007409,GO:0061179,GO:0007411,GO:0045604,GO:1904178	nucleic acid binding|metal ion binding|DNA binding|nucleus|positive regulation of transcription by RNA polymerase II|protein binding|positive regulation of transcription, DNA-templated|RNA polymerase II proximal promoter sequence-specific DNA binding|DNA-binding transcription activator activity, RNA polymerase II-specific|DNA-binding transcription factor activity, RNA polymerase II-specific|negat…	--	--
2810408I11Rik	2	2.81192e-05	0.000239217	ENSMUSG00000087213	lncRNA	mCG1035592	--	--	--	--	--
Ccnyl1	3	1.15187e-05	0.000103761	ENSMUSG00000070871	protein_coding	cyclin Y-like 1 [Source:MGI Symbol;Acc:MGI:2138614]	--	GO:0019901,GO:0000079,GO:0005515,GO:0005886,GO:0001932,GO:0007283,GO:0030317,GO:0045859,GO:0016538,GO:0045737,GO:0016020	protein kinase binding|regulation of cyclin-dependent protein serine/threonine kinase activity|protein binding|plasma membrane|regulation of protein phosphorylation|spermatogenesis|flagellated sperm motility|regulation of protein kinase activity|cyclin-dependent protein serine/threonine kinase regulator activity|positive regulation of cyclin-dependent protein serine/threonine kinase activity|memb…	--	--
Kansl1l	1	3.51701e-09	4.88163e-08	ENSMUSG00000026004	protein_coding	KAT8 regulatory NSL complex subunit 1-like [Source:MGI Symbol;Acc:MGI:1915941]	--	GO:0000123,GO:0008150,GO:0043995,GO:0043996,GO:0046972,GO:0044545,GO:0035035,GO:0043981,GO:0043982,GO:0043984	histone acetyltransferase complex|biological_process|histone acetyltransferase activity (H4-K5 specific)|histone acetyltransferase activity (H4-K8 specific)|histone acetyltransferase activity (H4-K16 specific)|NSL complex|histone acetyltransferase binding|histone H4-K5 acetylation|histone H4-K8 acetylation|histone H4-K16 acetylation	--	--
Myl1	1	3.84104e-07	4.25121e-06	ENSMUSG00000061816	protein_coding	myosin, light polypeptide 1 [Source:MGI Symbol;Acc:MGI:97269]	--	GO:0005509,GO:0016459,GO:0030016,GO:0043292,GO:0006936,GO:0060048	calcium ion binding|myosin complex|myofibril|contractile fiber|muscle contraction|cardiac muscle contraction	--	--
Lancl1	4	0.000208515	0.0015179	ENSMUSG00000026000	protein_coding	LanC (bacterial lantibiotic synthetase component C)-like 1 [Source:MGI Symbol;Acc:MGI:1336997]	--	GO:0003824,GO:0016020,GO:0016740,GO:0046872,GO:0005886,GO:0005737,GO:0004364,GO:0008270,GO:0017124,GO:0043295,GO:0050750,GO:0043523,GO:1903203	catalytic activity|membrane|transferase activity|metal ion binding|plasma membrane|cytoplasm|glutathione transferase activity|zinc ion binding|SH3 domain binding|glutathione binding|low-density lipoprotein particle receptor binding|regulation of neuron apoptotic process|regulation of oxidative stress-induced neuron death	--	--
Bard1	2	2.92315e-06	2.88958e-05	ENSMUSG00000026196	protein_coding	BRCA1 associated RING domain 1 [Source:MGI Symbol;Acc:MGI:1328361]	--	GO:0005515,GO:0016740,GO:0046872,GO:0005634,GO:0005737,GO:0042803,GO:0046982,GO:0006281,GO:0006974,GO:0016567,GO:0016607,GO:0004842,GO:0003723,GO:0043066,GO:0043065,GO:0036464,GO:0046826,GO:0042325,GO:0085020,GO:0031436,GO:0070531	protein binding|transferase activity|metal ion binding|nucleus|cytoplasm|protein homodimerization activity|protein heterodimerization activity|DNA repair|cellular response to DNA damage stimulus|protein ubiquitination|nuclear speck|ubiquitin-protein transferase activity|RNA binding|negative regulation of apoptotic process|positive regulation of apoptotic process|cytoplasmic ribonucleoprotein gran…	mmu03440	Homologous recombination
Atic	2	1.53859e-17	3.78032e-16	ENSMUSG00000026192	protein_coding	5-aminoimidazole-4-carboxamide ribonucleotide formyltransferase/IMP cyclohydrolase [Source:MGI Symbol;Acc:MGI:1351352]	--	GO:0003824,GO:0006164,GO:0003937,GO:0004643,GO:0016740,GO:0016787,GO:0008152,GO:0005829,GO:0042803,GO:0005886,GO:0005739,GO:0006189,GO:0098761,GO:0046452,GO:0046654,GO:0009259,GO:0009116,GO:0003360,GO:0010035,GO:0021549,GO:0021987,GO:0031100	catalytic activity|purine nucleotide biosynthetic process|IMP cyclohydrolase activity|phosphoribosylaminoimidazolecarboxamide formyltransferase activity|transferase activity|hydrolase activity|metabolic process|cytosol|protein homodimerization activity|plasma membrane|mitochondrion|'de novo' IMP biosynthetic process|cellular response to interleukin-7|dihydrofolate metabolic process|tetrahydrofola…	mmu00230,mmu00670,mmu01523	Purine metabolism|One carbon pool by folate|Antifolate resistance
Fn1	3	0	0	ENSMUSG00000026193	protein_coding	fibronectin 1 [Source:MGI Symbol;Acc:MGI:95566]	--	GO:0005576,GO:0005515,GO:0005615,GO:0007044,GO:0042802,GO:0001932,GO:0016324,GO:0031012,GO:0007155,GO:0010628,GO:0010952,GO:0006953,GO:0005178,GO:0043066,GO:0048146,GO:0005102,GO:0008022,GO:0030198,GO:0008284,GO:0070062,GO:0008201,GO:0001525,GO:0019899,GO:0007160,GO:0005604,GO:0062023,GO:0008360,GO:0005201,GO:0034446,GO:0051087,GO:0002020,GO:0045773,GO:0030335,GO:0005793,GO:0005577,GO:0070372,GO:…	extracellular region|protein binding|extracellular space|cell-substrate junction assembly|identical protein binding|regulation of protein phosphorylation|apical plasma membrane|extracellular matrix|cell adhesion|positive regulation of gene expression|positive regulation of peptidase activity|acute-phase response|integrin binding|negative regulation of apoptotic process|positive regulation of fibr…	mmu04151,mmu04512,mmu04510,mmu04810,mmu05200,mmu05205,mmu05222,mmu04933,mmu05100,mmu05165,mmu05146	PI3K-Akt signaling pathway|ECM-receptor interaction|Focal adhesion|Regulation of actin cytoskeleton|Pathways in cancer|Proteoglycans in cancer|Small cell lung cancer|AGE-RAGE signaling pathway in diabetic complications|Bacterial invasion of epithelial cells|Human papillomavirus infection|Amoebiasis
Igfbp5	3	9.29529e-13	1.71681e-11	ENSMUSG00000026185	protein_coding	insulin-like growth factor binding protein 5 [Source:MGI Symbol;Acc:MGI:96440]	--	GO:0005576,GO:0005520,GO:0005615,GO:0042593,GO:0051897,GO:0001558,GO:0071320,GO:0030336,GO:0031994,GO:0017148,GO:1904754,GO:0071407,GO:0040008,GO:0019838,GO:0048662,GO:1904707,GO:0045668,GO:0060056,GO:0031069,GO:0048286,GO:0001968,GO:0051146,GO:0014912,GO:0001649,GO:0043568,GO:0042567,GO:0043569,GO:0060416,GO:0031995,GO:0043567,GO:0044342,GO:0007565,GO:0007568,GO:0035556,GO:0045926,GO:1901862,GO:…	extracellular region|insulin-like growth factor binding|extracellular space|glucose homeostasis|positive regulation of protein kinase B signaling|regulation of cell growth|cellular response to cAMP|negative regulation of cell migration|insulin-like growth factor I binding|negative regulation of translation|positive regulation of vascular associated smooth muscle cell migration|cellular response t…	--	--
Tns1	1	7.00989e-06	6.56554e-05	ENSMUSG00000055322	protein_coding	tensin 1 [Source:MGI Symbol;Acc:MGI:104552]	--	GO:0005515,GO:0035556,GO:0007044,GO:0010761,GO:0003779,GO:0005925,GO:0030055	protein binding|intracellular signal transduction|cell-substrate junction assembly|fibroblast migration|actin binding|focal adhesion|cell-substrate junction	--	--
Arpc2	2	4.1918e-51	2.57776e-49	ENSMUSG00000006304	protein_coding	actin related protein 2/3 complex, subunit 2 [Source:MGI Symbol;Acc:MGI:1923959]	--	GO:0015629,GO:0030833,GO:0034314,GO:0005885,GO:0030041,GO:0005634,GO:0009986,GO:0005515,GO:0005737,GO:0030054,GO:0045202,GO:0005925,GO:0005886,GO:0005856,GO:0042995,GO:0030027,GO:0003779,GO:0030426,GO:0005768,GO:0098978,GO:0044877,GO:0030141,GO:0043679,GO:0043204,GO:0051015,GO:0036120,GO:0071364,GO:0031252,GO:0051491,GO:0043197,GO:0043198,GO:0010592,GO:0043005,GO:0031941,GO:0051117,GO:0005200,GO:…	actin cytoskeleton|regulation of actin filament polymerization|Arp2/3 complex-mediated actin nucleation|Arp2/3 protein complex|actin filament polymerization|nucleus|cell surface|protein binding|cytoplasm|cell junction|synapse|focal adhesion|plasma membrane|cytoskeleton|cell projection|lamellipodium|actin binding|growth cone|endosome|glutamatergic synapse|protein-containing complex binding|secreto…	mmu04144,mmu04810,mmu04666,mmu05132,mmu05100	Endocytosis|Regulation of actin cytoskeleton|Fc gamma R-mediated phagocytosis|Salmonella infection|Bacterial invasion of epithelial cells
Pnkd	1	8.02634e-09	1.06507e-07	ENSMUSG00000026179	protein_coding	paroxysmal nonkinesiogenic dyskinesia [Source:MGI Symbol;Acc:MGI:1930773]	--	GO:0016020,GO:0016021,GO:0004416,GO:0019243,GO:0046872,GO:0016787,GO:0005634,GO:0005515,GO:0005737,GO:0005739,GO:0050884,GO:0046929,GO:0042053,GO:0032225	membrane|integral component of membrane|hydroxyacylglutathione hydrolase activity|methylglyoxal catabolic process to D-lactate via S-lactoyl-glutathione|metal ion binding|hydrolase activity|nucleus|protein binding|cytoplasm|mitochondrion|neuromuscular process controlling posture|negative regulation of neurotransmitter secretion|regulation of dopamine metabolic process|regulation of synaptic trans…	--	--
Catip	1	0.000799876	0.0052033	ENSMUSG00000073650	protein_coding	ciliogenesis associated TTC17 interacting protein [Source:MGI Symbol;Acc:MGI:2685062]	--	GO:0016020,GO:0003674,GO:0005886,GO:0005634,GO:0005737,GO:0015629,GO:0005856,GO:0030030,GO:0030041,GO:0044782	membrane|molecular_function|plasma membrane|nucleus|cytoplasm|actin cytoskeleton|cytoskeleton|cell projection organization|actin filament polymerization|cilium organization	--	--
Slc11a1	1	2.03811e-08	2.58853e-07	ENSMUSG00000026177	protein_coding	solute carrier family 11 (proton-coupled divalent metal ion transporters), member 1 [Source:MGI Symbol;Acc:MGI:1345275]	--	GO:0016020,GO:0046873,GO:0030001,GO:0016021,GO:0006811,GO:0042803,GO:0005886,GO:0045944,GO:0010008,GO:0009617,GO:0010628,GO:0050766,GO:0042742,GO:0006954,GO:0042832,GO:0032496,GO:0000165,GO:0050829,GO:0005770,GO:0045730,GO:0032729,GO:0006879,GO:0005764,GO:0030670,GO:0032147,GO:0071421,GO:0006909,GO:0001819,GO:0048255,GO:0034341,GO:0042060,GO:0060586,GO:0055072,GO:0048002,GO:0002827,GO:0042116,GO:…	membrane|metal ion transmembrane transporter activity|metal ion transport|integral component of membrane|ion transport|protein homodimerization activity|plasma membrane|positive regulation of transcription by RNA polymerase II|endosome membrane|response to bacterium|positive regulation of gene expression|positive regulation of phagocytosis|defense response to bacterium|inflammatory response|defen…	mmu04142	Lysosome
Usp37	3	0.000336399	0.00235742	ENSMUSG00000033364	protein_coding	ubiquitin specific peptidase 37 [Source:MGI Symbol;Acc:MGI:2442483]	--	GO:0006511,GO:0036459,GO:0016579,GO:0016787,GO:0005634,GO:0008233,GO:0008234,GO:0006508,GO:0000082,GO:0007049,GO:0051301,GO:0019901,GO:0004197,GO:0004843,GO:0035871,GO:0071108,GO:0006275	ubiquitin-dependent protein catabolic process|thiol-dependent ubiquitinyl hydrolase activity|protein deubiquitination|hydrolase activity|nucleus|peptidase activity|cysteine-type peptidase activity|proteolysis|G1/S transition of mitotic cell cycle|cell cycle|cell division|protein kinase binding|cysteine-type endopeptidase activity|thiol-dependent ubiquitin-specific protease activity|protein K11-li…	--	--
Cyp27a1	1	1.11604e-31	4.54943e-30	ENSMUSG00000026170	protein_coding	cytochrome P450, family 27, subfamily a, polypeptide 1 [Source:MGI Symbol;Acc:MGI:88594]	--	GO:0055114,GO:0020037,GO:0005506,GO:0016705,GO:0016020,GO:0046872,GO:0004497,GO:0016491,GO:0006629,GO:0008202,GO:0008203,GO:0008386,GO:0006694,GO:0005739,GO:0005743,GO:0006699,GO:0036378,GO:0030544,GO:0005740,GO:0006707,GO:0008123,GO:0030343,GO:0031073,GO:0047749,GO:0006700	oxidation-reduction process|heme binding|iron ion binding|oxidoreductase activity, acting on paired donors, with incorporation or reduction of molecular oxygen|membrane|metal ion binding|monooxygenase activity|oxidoreductase activity|lipid metabolic process|steroid metabolic process|cholesterol metabolic process|cholesterol monooxygenase (side-chain-cleaving) activity|steroid biosynthetic process…	mmu00120,mmu03320,mmu04979	Primary bile acid biosynthesis|PPAR signaling pathway|Cholesterol metabolism
Wnt6	1	7.79062e-05	0.000614063	ENSMUSG00000033227	protein_coding	wingless-type MMTV integration site family, member 6 [Source:MGI Symbol;Acc:MGI:98960]	--	GO:0005576,GO:0007275,GO:0005102,GO:0016055,GO:0005615,GO:0031012,GO:0010628,GO:0045893,GO:0030182,GO:0007165,GO:0009986,GO:0009887,GO:0001658,GO:0042475,GO:0007267,GO:0005109,GO:0045165,GO:0005788,GO:0060684,GO:0009798,GO:0070172,GO:0072079,GO:0072080	extracellular region|multicellular organism development|signaling receptor binding|Wnt signaling pathway|extracellular space|extracellular matrix|positive regulation of gene expression|positive regulation of transcription, DNA-templated|neuron differentiation|signal transduction|cell surface|animal organ morphogenesis|branching involved in ureteric bud morphogenesis|odontogenesis of dentin-contai…	mmu04310,mmu04390,mmu04150,mmu04550,mmu04916,mmu05200,mmu05205,mmu05225,mmu05226,mmu05217,mmu05224,mmu04934,mmu05166,mmu05165	Wnt signaling pathway|Hippo signaling pathway|mTOR signaling pathway|Signaling pathways regulating pluripotency of stem cells|Melanogenesis|Pathways in cancer|Proteoglycans in cancer|Hepatocellular carcinoma|Gastric cancer|Basal cell carcinoma|Breast cancer|Cushing's syndrome|HTLV-I infection|Human papillomavirus infection
Glb1l	1	4.18569e-05	0.00034403	ENSMUSG00000026200	protein_coding	galactosidase, beta 1-like [Source:MGI Symbol;Acc:MGI:1921827]	--	GO:0005615,GO:0016787,GO:0016798,GO:0008152,GO:0005576,GO:0004553,GO:0004565,GO:0005975,GO:0005773	extracellular space|hydrolase activity|hydrolase activity, acting on glycosyl bonds|metabolic process|extracellular region|hydrolase activity, hydrolyzing O-glycosyl compounds|beta-galactosidase activity|carbohydrate metabolic process|vacuole	--	--
Tuba4a	3	0.000438919	0.0030035	ENSMUSG00000026202	protein_coding	tubulin, alpha 4A [Source:MGI Symbol;Acc:MGI:1095410]	--	GO:0005525,GO:0007017,GO:0005874,GO:0003924,GO:0005200,GO:0015630,GO:0005515,GO:0005737,GO:0000166,GO:0005856,GO:0000226,GO:0019901,GO:0019899,GO:0000278,GO:0007010	GTP binding|microtubule-based process|microtubule|GTPase activity|structural constituent of cytoskeleton|microtubule cytoskeleton|protein binding|cytoplasm|nucleotide binding|cytoskeleton|microtubule cytoskeleton organization|protein kinase binding|enzyme binding|mitotic cell cycle|cytoskeleton organization	mmu04145,mmu04210,mmu04530,mmu04540	Phagosome|Apoptosis|Tight junction|Gap junction
Dnajb2	4	0.000207967	0.00151425	ENSMUSG00000026203	protein_coding	DnaJ heat shock protein family (Hsp40) member B2 [Source:MGI Symbol;Acc:MGI:1928739]	--	GO:0016020,GO:0005634,GO:0048471,GO:0005829,GO:0005737,GO:0031965,GO:0005783,GO:0005789,GO:0032091,GO:0031593,GO:0016234,GO:0008285,GO:0043161,GO:0031227,GO:0043130,GO:0032436,GO:0030308,GO:0031625,GO:0030433,GO:0051082,GO:0042026,GO:0051087,GO:0032880,GO:0031398,GO:0000502,GO:0030544,GO:0032781,GO:0070628,GO:0061077,GO:0090084,GO:0001671,GO:0031396,GO:0140036,GO:0090086,GO:1903644	membrane|nucleus|perinuclear region of cytoplasm|cytosol|cytoplasm|nuclear membrane|endoplasmic reticulum|endoplasmic reticulum membrane|negative regulation of protein binding|polyubiquitin modification-dependent protein binding|inclusion body|negative regulation of cell population proliferation|proteasome-mediated ubiquitin-dependent protein catabolic process|intrinsic component of endoplasmic r…	mmu04141	Protein processing in endoplasmic reticulum
Dnpep	2	2.45475e-06	2.45057e-05	ENSMUSG00000026209	protein_coding	aspartyl aminopeptidase [Source:MGI Symbol;Acc:MGI:1278328]	--	GO:0008270,GO:0006508,GO:0004177,GO:0046872,GO:0016787,GO:0008233,GO:0008237,GO:0005829,GO:0005737,GO:0042802,GO:0070006	zinc ion binding|proteolysis|aminopeptidase activity|metal ion binding|hydrolase activity|peptidase activity|metallopeptidase activity|cytosol|cytoplasm|identical protein binding|metalloaminopeptidase activity	--	--
Des	3	7.39186e-20	1.99038e-18	ENSMUSG00000026208	protein_coding	desmin [Source:MGI Symbol;Acc:MGI:94885]	--	GO:0005882,GO:0016020,GO:0005886,GO:0005634,GO:0005737,GO:0042802,GO:0005911,GO:0042383,GO:0045109,GO:0007517,GO:0031594,GO:0030018,GO:0043292,GO:0005515,GO:0008092,GO:0045111,GO:0014704,GO:0005200,GO:0097512,GO:0005856,GO:0005916,GO:0005921,GO:0045098	intermediate filament|membrane|plasma membrane|nucleus|cytoplasm|identical protein binding|cell-cell junction|sarcolemma|intermediate filament organization|muscle organ development|neuromuscular junction|Z disc|contractile fiber|protein binding|cytoskeletal protein binding|intermediate filament cytoskeleton|intercalated disc|structural constituent of cytoskeleton|cardiac myofibril|cytoskeleton|fa…	mmu05410,mmu05412,mmu05414	Hypertrophic cardiomyopathy (HCM)|Arrhythmogenic right ventricular cardiomyopathy (ARVC)|Dilated cardiomyopathy (DCM)
Chpf	3	0.000548158	0.0036799	ENSMUSG00000032997	protein_coding	chondroitin polymerizing factor [Source:MGI Symbol;Acc:MGI:106576]	--	GO:0008376,GO:0032580,GO:0016020,GO:0016021,GO:0016740,GO:0005794,GO:0046872,GO:0005575,GO:0005737,GO:0005739,GO:0005759,GO:0005829,GO:0030206,GO:0016757,GO:0047238,GO:0050510	acetylgalactosaminyltransferase activity|Golgi cisterna membrane|membrane|integral component of membrane|transferase activity|Golgi apparatus|metal ion binding|cellular_component|cytoplasm|mitochondrion|mitochondrial matrix|cytosol|chondroitin sulfate biosynthetic process|transferase activity, transferring glycosyl groups|glucuronosyl-N-acetylgalactosaminyl-proteoglycan 4-beta-N-acetylgalactosami…	mmu00532	Glycosaminoglycan biosynthesis - chondroitin sulfate / dermatan sulfate
Epha4	1	7.67231e-07	8.21016e-06	ENSMUSG00000026235	protein_coding	Eph receptor A4 [Source:MGI Symbol;Acc:MGI:98277]	--	GO:1904646,GO:1900272,GO:0010977,GO:0004672,GO:0005524,GO:0006468,GO:0016020,GO:0016021,GO:0016740,GO:0005886,GO:0005887,GO:0005794,GO:0009986,GO:0005737,GO:0030054,GO:0045202,GO:0045211,GO:0000166,GO:0007275,GO:0042995,GO:0016301,GO:0016310,GO:0030175,GO:0004713,GO:0005783,GO:0014069,GO:0005515,GO:0030424,GO:0007155,GO:0004714,GO:0007169,GO:0005768,GO:0005769,GO:0043005,GO:0005003,GO:0098978,GO:…	cellular response to amyloid-beta|negative regulation of long-term synaptic potentiation|negative regulation of neuron projection development|protein kinase activity|ATP binding|protein phosphorylation|membrane|integral component of membrane|transferase activity|plasma membrane|integral component of plasma membrane|Golgi apparatus|cell surface|cytoplasm|cell junction|synapse|postsynaptic membrane…	mmu04360	Axon guidance
Farsb	2	2.51142e-05	0.000215412	ENSMUSG00000026245	protein_coding	phenylalanyl-tRNA synthetase, beta subunit [Source:MGI Symbol;Acc:MGI:1346035]	--	GO:0005524,GO:0000287,GO:0003723,GO:0005737,GO:0000166,GO:0004826,GO:0006432,GO:0006412,GO:0004812,GO:0016874,GO:0051290,GO:0009328	ATP binding|magnesium ion binding|RNA binding|cytoplasm|nucleotide binding|phenylalanine-tRNA ligase activity|phenylalanyl-tRNA aminoacylation|translation|aminoacyl-tRNA ligase activity|ligase activity|protein heterotetramerization|phenylalanine-tRNA ligase complex	mmu00970	Aminoacyl-tRNA biosynthesis
Serpine2	1	1.47267e-07	1.71087e-06	ENSMUSG00000026249	protein_coding	serine (or cysteine) peptidase inhibitor, clade E, member 2 [Source:MGI Symbol;Acc:MGI:101780]	--	GO:0005615,GO:0008201,GO:0005829,GO:0007275,GO:0005576,GO:0016020,GO:0010951,GO:0030154,GO:0042177,GO:0008285,GO:0010976,GO:0004867,GO:0005102,GO:0007399,GO:0005539,GO:0043025,GO:0030414,GO:0010466,GO:0009611,GO:0030308,GO:0060384,GO:0062023,GO:0014067,GO:0060291,GO:0051966,GO:0007596,GO:0031091,GO:0032940,GO:0042628,GO:0031594,GO:0048711,GO:0090331,GO:0030195,GO:0031232,GO:0045879,GO:0045861,GO:…	extracellular space|heparin binding|cytosol|multicellular organism development|extracellular region|membrane|negative regulation of endopeptidase activity|cell differentiation|negative regulation of protein catabolic process|negative regulation of cell population proliferation|positive regulation of neuron projection development|serine-type endopeptidase inhibitor activity|signaling receptor bind…	--	--
Dock10	1	0.00110164	0.00696837	ENSMUSG00000038608	protein_coding	dedicator of cytokinesis 10 [Source:MGI Symbol;Acc:MGI:2146320]	--	GO:0005085,GO:0007264	guanyl-nucleotide exchange factor activity|small GTPase mediated signal transduction	--	--
Irs1	1	5.80544e-11	9.24661e-10	ENSMUSG00000055980	protein_coding	insulin receptor substrate 1 [Source:MGI Symbol;Acc:MGI:99454]	--	GO:0008286,GO:0005158,GO:0001784,GO:0005070,GO:0005159,GO:0043548,GO:0010907,GO:0014065,GO:0032000,GO:0032868,GO:0032869,GO:0045725,GO:0046326,GO:0046628,GO:0046676,GO:0048009,GO:0005634,GO:0005829,GO:0005886,GO:0005901	insulin receptor signaling pathway|insulin receptor binding|phosphotyrosine residue binding|SH3/SH2 adaptor activity|insulin-like growth factor receptor binding|phosphatidylinositol 3-kinase binding|positive regulation of glucose metabolic process|phosphatidylinositol 3-kinase signaling|positive regulation of fatty acid beta-oxidation|response to insulin|cellular response to insulin stimulus|posi…	mmu04068,mmu04022,mmu04151,mmu04152,mmu04150,mmu04140,mmu04910,mmu04923,mmu04920,mmu04960,mmu04722,mmu04211,mmu04213,mmu05206,mmu04930,mmu04932,mmu04931	FoxO signaling pathway|cGMP - PKG signaling pathway|PI3K-Akt signaling pathway|AMPK signaling pathway|mTOR signaling pathway|Autophagy - animal|Insulin signaling pathway|Regulation of lipolysis in adipocyte|Adipocytokine signaling pathway|Aldosterone-regulated sodium reabsorption|Neurotrophin signaling pathway|Longevity regulating pathway - mammal|Longevity regulating pathway - multiple species|M…
Col4a4	1	2.05407e-43	1.08536e-41	ENSMUSG00000067158	protein_coding	collagen, type IV, alpha 4 [Source:MGI Symbol;Acc:MGI:104687]	--	GO:0005201,GO:0005581,GO:0005615,GO:0005576,GO:0031012,GO:0030198,GO:0005604,GO:0030020,GO:0062023,GO:0038063,GO:0005587,GO:0032836	extracellular matrix structural constituent|collagen trimer|extracellular space|extracellular region|extracellular matrix|extracellular matrix organization|basement membrane|extracellular matrix structural constituent conferring tensile strength|collagen-containing extracellular matrix|collagen-activated tyrosine kinase receptor signaling pathway|collagen type IV trimer|glomerular basement membra…	mmu04151,mmu04512,mmu04510,mmu04926,mmu04974,mmu05200,mmu05222,mmu04933,mmu05165,mmu05146	PI3K-Akt signaling pathway|ECM-receptor interaction|Focal adhesion|Relaxin signaling pathway|Protein digestion and absorption|Pathways in cancer|Small cell lung cancer|AGE-RAGE signaling pathway in diabetic complications|Human papillomavirus infection|Amoebiasis
Col4a3	4	1.01483e-18	2.62111e-17	ENSMUSG00000079465	protein_coding	collagen, type IV, alpha 3 [Source:MGI Symbol;Acc:MGI:104688]	--	GO:0005201,GO:0005581,GO:0005615,GO:0005576,GO:0005783,GO:0031012,GO:0043231,GO:0007155,GO:0016525,GO:0005178,GO:0030198,GO:0006919,GO:0005604,GO:0030020,GO:0062023,GO:0008283,GO:0038063,GO:0005587,GO:0032836,GO:0072577,GO:0007166,GO:0009749	extracellular matrix structural constituent|collagen trimer|extracellular space|extracellular region|endoplasmic reticulum|extracellular matrix|intracellular membrane-bounded organelle|cell adhesion|negative regulation of angiogenesis|integrin binding|extracellular matrix organization|activation of cysteine-type endopeptidase activity involved in apoptotic process|basement membrane|extracellular …	mmu04151,mmu04512,mmu04510,mmu04926,mmu04974,mmu05200,mmu05222,mmu04933,mmu05165,mmu05146	PI3K-Akt signaling pathway|ECM-receptor interaction|Focal adhesion|Relaxin signaling pathway|Protein digestion and absorption|Pathways in cancer|Small cell lung cancer|AGE-RAGE signaling pathway in diabetic complications|Human papillomavirus infection|Amoebiasis
Agfg1	2	9.01583e-15	1.88643e-13	ENSMUSG00000026159	protein_coding	ArfGAP with FG repeats 1 [Source:MGI Symbol;Acc:MGI:1333754]	--	GO:0005096,GO:0046872,GO:0003677,GO:0005634,GO:0043547,GO:0031410,GO:0007275,GO:0043231,GO:0007283,GO:0030154,GO:0045109,GO:0043025,GO:0042995,GO:0001675,GO:0007289	GTPase activator activity|metal ion binding|DNA binding|nucleus|positive regulation of GTPase activity|cytoplasmic vesicle|multicellular organism development|intracellular membrane-bounded organelle|spermatogenesis|cell differentiation|intermediate filament organization|neuronal cell body|cell projection|acrosome assembly|spermatid nucleus differentiation	mmu05164	Influenza A
Ccl20	2	1.58324e-11	2.66086e-10	ENSMUSG00000026166	protein_coding	chemokine (C-C motif) ligand 20 [Source:MGI Symbol;Acc:MGI:1329031]	--	GO:0005576,GO:0006955,GO:0008009,GO:0007165,GO:0005125,GO:0005615,GO:0006935,GO:0060326,GO:0005515,GO:0007186,GO:0071346,GO:0043547,GO:0031640,GO:0061844,GO:0006954,GO:0035584,GO:0048020,GO:0002548,GO:0030593,GO:0048247,GO:0070098,GO:0070374,GO:0071347,GO:0071356,GO:0072678,GO:0072679,GO:2000406,GO:0050726,GO:0051770,GO:0031731	extracellular region|immune response|chemokine activity|signal transduction|cytokine activity|extracellular space|chemotaxis|cell chemotaxis|protein binding|G protein-coupled receptor signaling pathway|cellular response to interferon-gamma|positive regulation of GTPase activity|killing of cells of other organism|antimicrobial humoral immune response mediated by antimicrobial peptide|inflammatory …	mmu04668,mmu04060,mmu04657,mmu04062,mmu05323	TNF signaling pathway|Cytokine-cytokine receptor interaction|IL-17 signaling pathway|Chemokine signaling pathway|Rheumatoid arthritis
Sphkap	3	1.67931e-19	4.45128e-18	ENSMUSG00000026163	protein_coding	SPHK1 interactor, AKAP domain containing [Source:MGI Symbol;Acc:MGI:1924879]	--	GO:0051018	protein kinase A binding	--	--
Pid1	1	4.5112e-114	6.25082e-112	ENSMUSG00000045658	protein_coding	phosphotyrosine interaction domain containing 1 [Source:MGI Symbol;Acc:MGI:2138391]	--	GO:0005515,GO:0042127,GO:0046627,GO:0051881,GO:0071345,GO:0071398,GO:2000377,GO:0046325,GO:0005737,GO:0045944,GO:0010628,GO:0001933,GO:1903077,GO:0070584,GO:2000379,GO:0071356,GO:2001170,GO:0070346,GO:0044320,GO:0071354,GO:2001171	protein binding|regulation of cell population proliferation|negative regulation of insulin receptor signaling pathway|regulation of mitochondrial membrane potential|cellular response to cytokine stimulus|cellular response to fatty acid|regulation of reactive oxygen species metabolic process|negative regulation of glucose import|cytoplasm|positive regulation of transcription by RNA polymerase II|p…	--	--
Dner	1	2.51372e-10	3.83532e-09	ENSMUSG00000036766	protein_coding	delta/notch-like EGF repeat containing [Source:MGI Symbol;Acc:MGI:2152889]	--	GO:0005509,GO:0016020,GO:0016021,GO:0005886,GO:0007275,GO:0030154,GO:0007219,GO:0010001,GO:0030425,GO:0005769,GO:0043025,GO:0048741,GO:0005112,GO:0007220,GO:0007417	calcium ion binding|membrane|integral component of membrane|plasma membrane|multicellular organism development|cell differentiation|Notch signaling pathway|glial cell differentiation|dendrite|early endosome|neuronal cell body|skeletal muscle fiber development|Notch binding|Notch receptor processing|central nervous system development	--	--
Trip12	3	6.66128e-06	6.259e-05	ENSMUSG00000026219	protein_coding	thyroid hormone receptor interactor 12 [Source:MGI Symbol;Acc:MGI:1309481]	--	GO:0008270,GO:0004842,GO:0016740,GO:0005634,GO:0005654,GO:0006281,GO:0006974,GO:0016567,GO:0006511,GO:0016607,GO:0046966,GO:2000780,GO:1901315,GO:0045995	zinc ion binding|ubiquitin-protein transferase activity|transferase activity|nucleus|nucleoplasm|DNA repair|cellular response to DNA damage stimulus|protein ubiquitination|ubiquitin-dependent protein catabolic process|nuclear speck|thyroid hormone receptor binding|negative regulation of double-strand break repair|negative regulation of histone H2A K63-linked ubiquitination|regulation of embryonic…	mmu04120	Ubiquitin mediated proteolysis
Sp110	3	3.3623e-11	5.47412e-10	ENSMUSG00000070034	protein_coding	Sp110 nuclear body protein [Source:MGI Symbol;Acc:MGI:1923364]	SAND	GO:0003677,GO:0005634,GO:0009617,GO:0002376,GO:0045087,GO:0006915,GO:0043065	DNA binding|nucleus|response to bacterium|immune system process|innate immune response|apoptotic process|positive regulation of apoptotic process	--	--
Sp100	3	1.5105e-17	3.71414e-16	ENSMUSG00000026222	protein_coding	nuclear antigen Sp100 [Source:MGI Symbol;Acc:MGI:109561]	SAND	GO:0003677,GO:0005634,GO:0005737,GO:0016605,GO:0005515,GO:0000723,GO:0030870,GO:0010596,GO:0045765,GO:0046826,GO:1902041,GO:1902044	DNA binding|nucleus|cytoplasm|PML body|protein binding|telomere maintenance|Mre11 complex|negative regulation of endothelial cell migration|regulation of angiogenesis|negative regulation of protein export from nucleus|regulation of extrinsic apoptotic signaling pathway via death domain receptors|regulation of Fas signaling pathway	mmu05203,mmu05168	Viral carcinogenesis|Herpes simplex infection
Itm2c	1	2.36643e-06	2.37046e-05	ENSMUSG00000026223	protein_coding	integral membrane protein 2C [Source:MGI Symbol;Acc:MGI:1927594]	--	GO:0016020,GO:0016021,GO:0005886,GO:0005794,GO:0048471,GO:0005524,GO:0005764,GO:0005765,GO:0030182,GO:0001540,GO:0010977,GO:0042985,GO:2001238	membrane|integral component of membrane|plasma membrane|Golgi apparatus|perinuclear region of cytoplasm|ATP binding|lysosome|lysosomal membrane|neuron differentiation|amyloid-beta binding|negative regulation of neuron projection development|negative regulation of amyloid precursor protein biosynthetic process|positive regulation of extrinsic apoptotic signaling pathway	--	--
Psmd1	2	1.92893e-19	5.10037e-18	ENSMUSG00000026229	protein_coding	proteasome (prosome, macropain) 26S subunit, non-ATPase, 1 [Source:MGI Symbol;Acc:MGI:1917497]	--	GO:0050790,GO:0030234,GO:0042176,GO:0000502,GO:0005634,GO:0005515,GO:0043161,GO:0031625,GO:0004175,GO:0008540,GO:0034515,GO:0022624	regulation of catalytic activity|enzyme regulator activity|regulation of protein catabolic process|proteasome complex|nucleus|protein binding|proteasome-mediated ubiquitin-dependent protein catabolic process|ubiquitin protein ligase binding|endopeptidase activity|proteasome regulatory particle, base subcomplex|proteasome storage granule|proteasome accessory complex	mmu03050,mmu05169	Proteasome|Epstein-Barr virus infection
Ncl	2	1.18169e-106	1.53217e-104	ENSMUSG00000026234	protein_coding	nucleolin [Source:MGI Symbol;Acc:MGI:97286]	--	GO:0003676,GO:0003677,GO:0005634,GO:0005654,GO:0009986,GO:0003723,GO:0005515,GO:0005737,GO:0042802,GO:0045944,GO:0048026,GO:0005681,GO:1990904,GO:0003697,GO:0005730,GO:0071222,GO:0042393,GO:0043565,GO:0032760,GO:0001650,GO:0043066,GO:0071364,GO:0005102,GO:0008022,GO:1990830,GO:0005509,GO:0005938,GO:0017148,GO:0006897,GO:0042162,GO:0036464,GO:2000232,GO:0043236,GO:2000778,GO:0001525,GO:0042134,GO:…	nucleic acid binding|DNA binding|nucleus|nucleoplasm|cell surface|RNA binding|protein binding|cytoplasm|identical protein binding|positive regulation of transcription by RNA polymerase II|positive regulation of mRNA splicing, via spliceosome|spliceosomal complex|ribonucleoprotein complex|single-stranded DNA binding|nucleolus|cellular response to lipopolysaccharide|histone binding|sequence-specifi…	--	--
Ptma	2	1.05959e-38	5.12109e-37	ENSMUSG00000026238	protein_coding	prothymosin alpha [Source:MGI Symbol;Acc:MGI:97803]	--	GO:0005634,GO:0042393,GO:0043066,GO:0043486,GO:0033613,GO:0005654,GO:0005829	nucleus|histone binding|negative regulation of apoptotic process|histone exchange|activating transcription factor binding|nucleoplasm|cytosol	mmu05169	Epstein-Barr virus infection
Pde6d	4	3.48929e-05	0.000291463	ENSMUSG00000026239	protein_coding	phosphodiesterase 6D, cGMP-specific, rod, delta [Source:MGI Symbol;Acc:MGI:1270843]	--	GO:0004114,GO:0050953,GO:0016020,GO:0005829,GO:0005737,GO:0030659,GO:0031410,GO:0005856,GO:0042995,GO:0050896,GO:0005515,GO:0007601,GO:0007602,GO:0017137,GO:0034260,GO:0005095,GO:0047555	3',5'-cyclic-nucleotide phosphodiesterase activity|sensory perception of light stimulus|membrane|cytosol|cytoplasm|cytoplasmic vesicle membrane|cytoplasmic vesicle|cytoskeleton|cell projection|response to stimulus|protein binding|visual perception|phototransduction|Rab GTPase binding|negative regulation of GTPase activity|GTPase inhibitor activity|3',5'-cyclic-GMP phosphodiesterase activity	mmu00230	Purine metabolism
Gm29055	4	0.000563153	0.00376937	ENSMUSG00000100768	lncRNA	L1 transposable element, partial	--	GO:0000166,GO:0003727,GO:0005730,GO:0005737,GO:0010494,GO:0032197,GO:0036464,GO:1990904	nucleotide binding|single-stranded RNA binding|nucleolus|cytoplasm|cytoplasmic stress granule|transposition, RNA-mediated|cytoplasmic ribonucleoprotein granule|ribonucleoprotein complex	--	--
Eif4e2	2	6.77094e-17	1.60735e-15	ENSMUSG00000026254	protein_coding	eukaryotic translation initiation factor 4E member 2 [Source:MGI Symbol;Acc:MGI:1914440]	--	GO:0003723,GO:0005737,GO:0003743,GO:0006413,GO:0006412,GO:0001701,GO:0031625,GO:0017148,GO:0006417,GO:0000340,GO:0016281,GO:0005845	RNA binding|cytoplasm|translation initiation factor activity|translational initiation|translation|in utero embryonic development|ubiquitin protein ligase binding|negative regulation of translation|regulation of translation|RNA 7-methylguanosine cap binding|eukaryotic translation initiation factor 4F complex|mRNA cap binding complex	mmu03013,mmu04066,mmu04151,mmu04150,mmu04910,mmu04211,mmu01521	RNA transport|HIF-1 signaling pathway|PI3K-Akt signaling pathway|mTOR signaling pathway|Insulin signaling pathway|Longevity regulating pathway - mammal|EGFR tyrosine kinase inhibitor resistance
Efhd1	3	2.19047e-20	6.08599e-19	ENSMUSG00000026255	protein_coding	EF hand domain containing 1 [Source:MGI Symbol;Acc:MGI:1921607]	--	GO:0016020,GO:0046872,GO:0005509,GO:0005739,GO:0005743,GO:0031175,GO:0061891,GO:1900069	membrane|metal ion binding|calcium ion binding|mitochondrion|mitochondrial inner membrane|neuron projection development|calcium ion sensor activity|regulation of cellular hyperosmotic salinity response	--	--
Inpp5d	2	0.00154715	0.00947815	ENSMUSG00000026288	protein_coding	inositol polyphosphate-5-phosphatase D [Source:MGI Symbol;Acc:MGI:107357]	--	GO:0046856,GO:0016020,GO:0005886,GO:0016064,GO:0016787,GO:0005829,GO:0005515,GO:0005737,GO:0005856,GO:0002376,GO:0035556,GO:0006915,GO:0045409,GO:0043065,GO:0045121,GO:0008340,GO:0030853,GO:0017124,GO:0005884,GO:0009968,GO:0045779,GO:0045648,GO:0045579,GO:0045671,GO:0030889,GO:0045656,GO:0050777,GO:0030863,GO:0050869,GO:0045621,GO:0004445,GO:0052658,GO:0052659,GO:0004439,GO:0045659,GO:0030487	phosphatidylinositol dephosphorylation|membrane|plasma membrane|immunoglobulin mediated immune response|hydrolase activity|cytosol|protein binding|cytoplasm|cytoskeleton|immune system process|intracellular signal transduction|apoptotic process|negative regulation of interleukin-6 biosynthetic process|positive regulation of apoptotic process|membrane raft|determination of adult lifespan|negative r…	mmu00562,mmu04070,mmu04662,mmu04664,mmu04666	Inositol phosphate metabolism|Phosphatidylinositol signaling system|B cell receptor signaling pathway|Fc epsilon RI signaling pathway|Fc gamma R-mediated phagocytosis
Arl4c	2	7.58509e-29	2.81476e-27	ENSMUSG00000049866	protein_coding	ADP-ribosylation factor-like 4C [Source:MGI Symbol;Acc:MGI:2445172]	--	GO:0016020,GO:0005886,GO:0005829,GO:0005737,GO:0000166,GO:0042995,GO:0005525,GO:0006886,GO:0016192,GO:0043014,GO:0030175,GO:0032456	membrane|plasma membrane|cytosol|cytoplasm|nucleotide binding|cell projection|GTP binding|intracellular protein transport|vesicle-mediated transport|alpha-tubulin binding|filopodium|endocytic recycling	--	--
Gbx2	2	1.19051e-07	1.39665e-06	ENSMUSG00000034486	protein_coding	gastrulation brain homeobox 2 [Source:MGI Symbol;Acc:MGI:95668]	Homeobox	GO:0003677,GO:0006355,GO:0043565,GO:0005634,GO:0045944,GO:0000977,GO:0001228,GO:0042472,GO:0001085,GO:0035239,GO:0021549,GO:0048483,GO:0007411,GO:0000979,GO:0001755,GO:0021884,GO:0001569,GO:0030917,GO:0030902,GO:0021568,GO:0021555,GO:0021794,GO:0021930,GO:0051960	DNA binding|regulation of transcription, DNA-templated|sequence-specific DNA binding|nucleus|positive regulation of transcription by RNA polymerase II|RNA polymerase II regulatory region sequence-specific DNA binding|DNA-binding transcription activator activity, RNA polymerase II-specific|inner ear morphogenesis|RNA polymerase II transcription factor binding|tube morphogenesis|cerebellum developm…	--	--
D130058E05Rik	3	1.19931e-15	2.63758e-14	ENSMUSG00000092627	lncRNA	homeobox protein GBX-2	--	GO:0000977,GO:0000979,GO:0001228,GO:0001569,GO:0001755,GO:0005634,GO:0007411,GO:0008283,GO:0021549,GO:0021555,GO:0021568,GO:0021794,GO:0021884,GO:0021930,GO:0030902,GO:0030917,GO:0035239,GO:0042472,GO:0045944,GO:0048483	RNA polymerase II regulatory region sequence-specific DNA binding|RNA polymerase II core promoter sequence-specific DNA binding|DNA-binding transcription activator activity, RNA polymerase II-specific|branching involved in blood vessel morphogenesis|neural crest cell migration|nucleus|axon guidance|cell proliferation|cerebellum development|midbrain-hindbrain boundary morphogenesis|rhombomere 2 de…	--	--
Lrrfip1	2	3.24907e-07	3.63088e-06	ENSMUSG00000026305	protein_coding	leucine rich repeat (in FLII) interacting protein 1 [Source:MGI Symbol;Acc:MGI:1342770]	--	GO:0006355,GO:0003677,GO:0005634,GO:0005829,GO:0005515,GO:0005737,GO:0042803,GO:0005886,GO:0000978,GO:0000122,GO:0051092,GO:0001227	regulation of transcription, DNA-templated|DNA binding|nucleus|cytosol|protein binding|cytoplasm|protein homodimerization activity|plasma membrane|RNA polymerase II proximal promoter sequence-specific DNA binding|negative regulation of transcription by RNA polymerase II|positive regulation of NF-kappaB transcription factor activity|DNA-binding transcription repressor activity, RNA polymerase II-s…	--	--
Ramp1	4	3.504e-88	3.84785e-86	ENSMUSG00000034353	protein_coding	receptor (calcitonin) activity modifying protein 1 [Source:MGI Symbol;Acc:MGI:1858418]	--	GO:0016021,GO:0006886,GO:0008565,GO:0008277,GO:0005623,GO:0015026,GO:0016020,GO:0005615,GO:0009986,GO:0005886,GO:0007186,GO:0072659,GO:0043235,GO:0006816,GO:0015031,GO:0001525,GO:0032870,GO:0001635,GO:0007189,GO:0031623,GO:0097647,GO:0060050,GO:0097643,GO:1990407,GO:1990408,GO:0150056,GO:1990406	integral component of membrane|intracellular protein transport|obsolete protein transporter activity|regulation of G protein-coupled receptor signaling pathway|cell|coreceptor activity|membrane|extracellular space|cell surface|plasma membrane|G protein-coupled receptor signaling pathway|protein localization to plasma membrane|receptor complex|calcium ion transport|protein transport|angiogenesis|c…	mmu04270	Vascular smooth muscle contraction
Ube2f	2	9.99507e-08	1.18029e-06	ENSMUSG00000034343	protein_coding	ubiquitin-conjugating enzyme E2F (putative) [Source:MGI Symbol;Acc:MGI:1915171]	--	GO:0016740,GO:0000166,GO:0005524,GO:0045116,GO:0019788,GO:0061654	transferase activity|nucleotide binding|ATP binding|protein neddylation|NEDD8 transferase activity|NEDD8 conjugating enzyme activity	mmu04120	Ubiquitin mediated proteolysis
Erfe	2	2.001e-09	2.83716e-08	ENSMUSG00000047443	protein_coding	erythroferrone [Source:MGI Symbol;Acc:MGI:3606476]	--	GO:0005515,GO:0005623,GO:0007165,GO:0005615,GO:0042803,GO:0005576,GO:0005179,GO:0006879,GO:0019217,GO:2000193,GO:0010906,GO:0045721,GO:0046326,GO:0046628	protein binding|cell|signal transduction|extracellular space|protein homodimerization activity|extracellular region|hormone activity|cellular iron ion homeostasis|regulation of fatty acid metabolic process|positive regulation of fatty acid transport|regulation of glucose metabolic process|negative regulation of gluconeogenesis|positive regulation of glucose import|positive regulation of insulin r…	--	--
Twist2	1	3.04953e-31	1.22303e-29	ENSMUSG00000007805	protein_coding	twist basic helix-loop-helix transcription factor 2 [Source:MGI Symbol;Acc:MGI:104685]	bHLH	GO:0046983,GO:0030335,GO:0043066,GO:0045668,GO:0005634,GO:0005730,GO:0005737	protein dimerization activity|positive regulation of cell migration|negative regulation of apoptotic process|negative regulation of osteoblast differentiation|nucleus|nucleolus|cytoplasm	mmu05205	Proteoglycans in cancer
Gm29101	1	6.02603e-09	8.12998e-08	ENSMUSG00000101414	lncRNA	--	--	--	--	--	--
Ndufa10	3	1.54165e-08	1.98771e-07	ENSMUSG00000026260	protein_coding	NADH:ubiquinone oxidoreductase subunit A10 [Source:MGI Symbol;Acc:MGI:1914523]	--	GO:0006120,GO:0005747,GO:0055114,GO:0005739,GO:0005737,GO:0005759,GO:0070469,GO:0032981,GO:0043209,GO:0008137	mitochondrial electron transport, NADH to ubiquinone|mitochondrial respiratory chain complex I|oxidation-reduction process|mitochondrion|cytoplasm|mitochondrial matrix|respirasome|mitochondrial respiratory chain complex I assembly|myelin sheath|NADH dehydrogenase (ubiquinone) activity	mmu00190,mmu04723,mmu04714,mmu05010,mmu05012,mmu05016,mmu04932	Oxidative phosphorylation|Retrograde endocannabinoid signaling|Thermogenesis|Alzheimer's disease|Parkinson's disease|Huntington's disease|Non-alcoholic fatty liver disease (NAFLD)
Gpc1	2	1.57105e-06	1.61585e-05	ENSMUSG00000034220	protein_coding	glypican 1 [Source:MGI Symbol;Acc:MGI:1194891]	--	GO:0009966,GO:0046658,GO:0062023,GO:0016020,GO:0005507,GO:0005886,GO:0005654,GO:0005829,GO:0005576,GO:0005615,GO:0045202,GO:0005768,GO:0031225,GO:0009986,GO:0043025,GO:0045121,GO:0016477,GO:0005796,GO:0030200,GO:1905475,GO:0017134,GO:0032288,GO:0014037,GO:0031012,GO:0043236,GO:0070052,GO:0040037,GO:2001016	regulation of signal transduction|anchored component of plasma membrane|collagen-containing extracellular matrix|membrane|copper ion binding|plasma membrane|nucleoplasm|cytosol|extracellular region|extracellular space|synapse|endosome|anchored component of membrane|cell surface|neuronal cell body|membrane raft|cell migration|Golgi lumen|heparan sulfate proteoglycan catabolic process|regulation of…	mmu05205,mmu05418	Proteoglycans in cancer|Fluid shear stress and atherosclerosis
Ankmy1	2	0.00148182	0.00911203	ENSMUSG00000034212	protein_coding	ankyrin repeat and MYND domain containing 1 [Source:MGI Symbol;Acc:MGI:3045261]	--	GO:0005515,GO:0046872	protein binding|metal ion binding	--	--
Dusp28	1	3.06292e-08	3.82607e-07	ENSMUSG00000047067	protein_coding	dual specificity phosphatase 28 [Source:MGI Symbol;Acc:MGI:1914696]	--	GO:0016791,GO:0006470,GO:0008138,GO:0016311,GO:0016787,GO:0004721,GO:0004725,GO:0035335	phosphatase activity|protein dephosphorylation|protein tyrosine/serine/threonine phosphatase activity|dephosphorylation|hydrolase activity|phosphoprotein phosphatase activity|protein tyrosine phosphatase activity|peptidyl-tyrosine dephosphorylation	--	--
Gpr35	3	0.00143192	0.00883089	ENSMUSG00000026271	protein_coding	G protein-coupled receptor 35 [Source:MGI Symbol;Acc:MGI:1929509]	--	GO:0016020,GO:0016021,GO:0007186,GO:0004930,GO:0007165,GO:0005886,GO:0005887,GO:0007204,GO:0038023,GO:0007010,GO:0035025,GO:0051482,GO:0048246,GO:0016494,GO:0070098,GO:0004950,GO:1901386,GO:1904456	membrane|integral component of membrane|G protein-coupled receptor signaling pathway|G protein-coupled receptor activity|signal transduction|plasma membrane|integral component of plasma membrane|positive regulation of cytosolic calcium ion concentration|signaling receptor activity|cytoskeleton organization|positive regulation of Rho protein signal transduction|positive regulation of cytosolic cal…	mmu04080	Neuroactive ligand-receptor interaction
Agxt	3	1.01123e-09	1.46468e-08	ENSMUSG00000026272	protein_coding	alanine-glyoxylate aminotransferase [Source:MGI Symbol;Acc:MGI:1329033]	--	GO:0003824,GO:0016740,GO:0042802,GO:0042803,GO:0005739,GO:0043231,GO:0051384,GO:0005759,GO:0008483,GO:0005777,GO:0051591,GO:0043621,GO:0016597,GO:0007219,GO:0005782,GO:0009436,GO:0019265,GO:0019448,GO:0042853,GO:0042866,GO:0046487,GO:0046724,GO:0004760,GO:0008453,GO:0030170	catalytic activity|transferase activity|identical protein binding|protein homodimerization activity|mitochondrion|intracellular membrane-bounded organelle|response to glucocorticoid|mitochondrial matrix|transaminase activity|peroxisome|response to cAMP|protein self-association|amino acid binding|Notch signaling pathway|peroxisomal matrix|glyoxylate catabolic process|glycine biosynthetic process, …	mmu00630,mmu00250,mmu00260,mmu04146	Glyoxylate and dicarboxylate metabolism|Alanine, aspartate and glutamate metabolism|Glycine, serine and threonine metabolism|Peroxisome
Pask	2	0.000119549	0.000911798	ENSMUSG00000026274	protein_coding	PAS domain containing serine/threonine kinase [Source:MGI Symbol;Acc:MGI:2155936]	--	GO:0005524,GO:0006468,GO:0004672,GO:0016740,GO:0005634,GO:0005829,GO:0005737,GO:0000166,GO:0035556,GO:0016301,GO:0016310,GO:0004674,GO:0008289,GO:0046777,GO:0097009,GO:0035091,GO:0045719,GO:0043576,GO:0070092	ATP binding|protein phosphorylation|protein kinase activity|transferase activity|nucleus|cytosol|cytoplasm|nucleotide binding|intracellular signal transduction|kinase activity|phosphorylation|protein serine/threonine kinase activity|lipid binding|protein autophosphorylation|energy homeostasis|phosphatidylinositol binding|negative regulation of glycogen biosynthetic process|regulation of respirato…	--	--
Hdlbp	2	2.12811e-45	1.17046e-43	ENSMUSG00000034088	protein_coding	high density lipoprotein (HDL) binding protein [Source:MGI Symbol;Acc:MGI:99256]	--	GO:0003723,GO:0003676,GO:0005634,GO:0005829,GO:0005737,GO:0006629,GO:0008202,GO:0008203,GO:0006869,GO:0034364	RNA binding|nucleic acid binding|nucleus|cytosol|cytoplasm|lipid metabolic process|steroid metabolic process|cholesterol metabolic process|lipid transport|high-density lipoprotein particle	--	--
2023-09-02	1	9.70158e-06	8.88051e-05	ENSMUSG00000026276	protein_coding	septin-2 isoform X2	--	GO:0000145,GO:0000281,GO:0000777,GO:0000921,GO:0002036,GO:0003924,GO:0005525,GO:0005634,GO:0005737,GO:0005826,GO:0005876,GO:0005886,GO:0005930,GO:0005938,GO:0005940,GO:0007224,GO:0007283,GO:0009986,GO:0015629,GO:0015630,GO:0030234,GO:0030496,GO:0031105,GO:0031175,GO:0032154,GO:0032160,GO:0032391,GO:0032880,GO:0032947,GO:0035869,GO:0042802,GO:0042995,GO:0043209,GO:0045202,GO:0048471,GO:0051258,GO:…	exocyst|mitotic cytokinesis|condensed chromosome kinetochore|septin ring assembly|regulation of L-glutamate import across plasma membrane|GTPase activity|GTP binding|nucleus|cytoplasm|actomyosin contractile ring|spindle microtubule|plasma membrane|axoneme|cell cortex|septin ring|smoothened signaling pathway|spermatogenesis|cell surface|actin cytoskeleton|microtubule cytoskeleton|enzyme regulator …	mmu05100	Bacterial invasion of epithelial cells
Dtymk	2	5.78939e-16	1.29529e-14	ENSMUSG00000026281	protein_coding	deoxythymidylate kinase [Source:MGI Symbol;Acc:MGI:108396]	--	GO:0005524,GO:0004798,GO:0006233,GO:0016740,GO:0005829,GO:0005634,GO:0000166,GO:0016301,GO:0016310,GO:0005737,GO:0005739,GO:0046940,GO:0006165,GO:0005759,GO:0004550,GO:0005758,GO:0071363,GO:0006235,GO:0009165,GO:0009041,GO:0006227,GO:0043627,GO:0045445,GO:0046686	ATP binding|thymidylate kinase activity|dTDP biosynthetic process|transferase activity|cytosol|nucleus|nucleotide binding|kinase activity|phosphorylation|cytoplasm|mitochondrion|nucleoside monophosphate phosphorylation|nucleoside diphosphate phosphorylation|mitochondrial matrix|nucleoside diphosphate kinase activity|mitochondrial intermembrane space|cellular response to growth factor stimulus|dTT…	mmu00240	Pyrimidine metabolism
Fam174a	4	5.47917e-09	7.43569e-08	ENSMUSG00000051185	protein_coding	family with sequence similarity 174, member A [Source:MGI Symbol;Acc:MGI:1914948]	--	GO:0016020,GO:0016021,GO:0003674,GO:0008150,GO:0005575	membrane|integral component of membrane|molecular_function|biological_process|cellular_component	--	--
D1Ertd622e	3	0.000815393	0.00528826	ENSMUSG00000044768	protein_coding	DNA segment, Chr 1, ERATO Doi 622, expressed [Source:MGI Symbol;Acc:MGI:1277184]	--	GO:0003674,GO:0005737,GO:0015031,GO:0042995,GO:0005929,GO:0030030,GO:0060271,GO:0010764,GO:0035869,GO:1900016	molecular_function|cytoplasm|protein transport|cell projection|cilium|cell projection organization|cilium assembly|negative regulation of fibroblast migration|ciliary transition zone|negative regulation of cytokine production involved in inflammatory response	--	--
Gin1	4	1.16891e-06	1.2213e-05	ENSMUSG00000026333	protein_coding	gypsy retrotransposon integrase 1 [Source:MGI Symbol;Acc:MGI:2182036]	--	GO:0003676,GO:0015074	nucleic acid binding|DNA integration	--	--
Rnf152	3	1.01039e-05	9.21484e-05	ENSMUSG00000047496	protein_coding	ring finger protein 152 [Source:MGI Symbol;Acc:MGI:2443787]	--	GO:0006915,GO:0005764,GO:0061630,GO:0000209,GO:0010508,GO:1904262,GO:0016020,GO:0016021,GO:0016740,GO:0046872,GO:0005515,GO:0016567,GO:0070936,GO:0005765,GO:0004842,GO:0034198,GO:0031301,GO:0031267,GO:0070534	apoptotic process|lysosome|ubiquitin protein ligase activity|protein polyubiquitination|positive regulation of autophagy|negative regulation of TORC1 signaling|membrane|integral component of membrane|transferase activity|metal ion binding|protein binding|protein ubiquitination|protein K48-linked ubiquitination|lysosomal membrane|ubiquitin-protein transferase activity|cellular response to amino ac…	mmu04150	mTOR signaling pathway
Bcl2	1	1.3758e-07	1.60353e-06	ENSMUSG00000057329	protein_coding	B cell leukemia/lymphoma 2 [Source:MGI Symbol;Acc:MGI:88138]	--	GO:0016020,GO:0042981,GO:0043066,GO:0016021,GO:0048873,GO:0005634,GO:0005654,GO:0032991,GO:0048471,GO:0005829,GO:0010468,GO:0005515,GO:0005737,GO:0042802,GO:0042803,GO:0046982,GO:0007015,GO:0098609,GO:0005783,GO:0005739,GO:0031965,GO:0030890,GO:0005789,GO:0071310,GO:2000134,GO:0042493,GO:0097192,GO:0051384,GO:0055085,GO:0006915,GO:0001822,GO:0009791,GO:0030097,GO:0001503,GO:0006979,GO:0000902,GO:…	membrane|regulation of apoptotic process|negative regulation of apoptotic process|integral component of membrane|homeostasis of number of cells within a tissue|nucleus|nucleoplasm|protein-containing complex|perinuclear region of cytoplasm|cytosol|regulation of gene expression|protein binding|cytoplasm|identical protein binding|protein homodimerization activity|protein heterodimerization activity|…	mmu04141,mmu04340,mmu04630,mmu04064,mmu04066,mmu04071,mmu04151,mmu04140,mmu04210,mmu04215,mmu04217,mmu04510,mmu04621,mmu04915,mmu04261,mmu04725,mmu04722,mmu05200,mmu05206,mmu05210,mmu05226,mmu05215,mmu05222,mmu05014,mmu05418,mmu04933,mmu05152,mmu05161,mmu05169,mmu05145,mmu01521,mmu01524,mmu01522	Protein processing in endoplasmic reticulum|Hedgehog signaling pathway|Jak-STAT signaling pathway|NF-kappa B signaling pathway|HIF-1 signaling pathway|Sphingolipid signaling pathway|PI3K-Akt signaling pathway|Autophagy - animal|Apoptosis|Apoptosis - multiple species|Necroptosis|Focal adhesion|NOD-like receptor signaling pathway|Estrogen signaling pathway|Adrenergic signaling in cardiomyocytes|Cho…
Tsn	2	2.67113e-11	4.38266e-10	ENSMUSG00000026374	protein_coding	translin [Source:MGI Symbol;Acc:MGI:109263]	--	GO:0003723,GO:0043565,GO:0003697,GO:0016070,GO:0016787,GO:0003677,GO:0005634,GO:0005515,GO:0005737,GO:0090305,GO:0042802,GO:0004518,GO:0090502,GO:0044877,GO:0004519,GO:0003729,GO:0004521	RNA binding|sequence-specific DNA binding|single-stranded DNA binding|RNA metabolic process|hydrolase activity|DNA binding|nucleus|protein binding|cytoplasm|nucleic acid phosphodiester bond hydrolysis|identical protein binding|nuclease activity|RNA phosphodiester bond hydrolysis, endonucleolytic|protein-containing complex binding|endonuclease activity|mRNA binding|endoribonuclease activity	--	--
Nifk	2	3.85015e-05	0.000318805	ENSMUSG00000026377	protein_coding	nucleolar protein interacting with the FHA domain of MKI67 [Source:MGI Symbol;Acc:MGI:1915199]	--	GO:0003676,GO:0005634,GO:0005654,GO:0003723,GO:0005737,GO:0005694,GO:0005730,GO:0000794	nucleic acid binding|nucleus|nucleoplasm|RNA binding|cytoplasm|chromosome|nucleolus|condensed nuclear chromosome	--	--
Gli2	1	5.94393e-10	8.81083e-09	ENSMUSG00000048402	protein_coding	GLI-Kruppel family member GLI2 [Source:MGI Symbol;Acc:MGI:95728]	zf-C2H2	GO:0003676,GO:0046872,GO:0003677,GO:0005634,GO:0005515,GO:0005737,GO:0007275,GO:0045944,GO:0003682,GO:0042995,GO:0016020,GO:0045893,GO:0005730,GO:0000122,GO:0016607,GO:0001701,GO:0008270,GO:0001822,GO:0007507,GO:0009952,GO:0008134,GO:0043565,GO:0098586,GO:0003700,GO:0043066,GO:0044212,GO:0008284,GO:0002062,GO:0005929,GO:0005829,GO:0001501,GO:0005654,GO:0000978,GO:0001228,GO:0021915,GO:1990841,GO:…	nucleic acid binding|metal ion binding|DNA binding|nucleus|protein binding|cytoplasm|multicellular organism development|positive regulation of transcription by RNA polymerase II|chromatin binding|cell projection|membrane|positive regulation of transcription, DNA-templated|nucleolus|negative regulation of transcription by RNA polymerase II|nuclear speck|in utero embryonic development|zinc ion bind…	mmu04340,mmu04390,mmu05200,mmu05217	Hedgehog signaling pathway|Hippo signaling pathway|Pathways in cancer|Basal cell carcinoma
Ralb	2	5.23463e-09	7.13081e-08	ENSMUSG00000004451	protein_coding	v-ral simian leukemia viral oncogene B [Source:MGI Symbol;Acc:MGI:1927244]	--	GO:0005886,GO:0007165,GO:0016020,GO:0005525,GO:0003924,GO:0007265,GO:0000166,GO:0001934,GO:0032091,GO:0007049,GO:0051301,GO:0006915,GO:0071902,GO:0019003,GO:0030496,GO:0009267,GO:2000786,GO:0031625,GO:0051117,GO:0060178,GO:0032092,GO:0071360,GO:0001928	plasma membrane|signal transduction|membrane|GTP binding|GTPase activity|Ras protein signal transduction|nucleotide binding|positive regulation of protein phosphorylation|negative regulation of protein binding|cell cycle|cell division|apoptotic process|positive regulation of protein serine/threonine kinase activity|GDP binding|midbody|cellular response to starvation|positive regulation of autopha…	mmu04014,mmu04015,mmu04072,mmu05200,mmu05210,mmu05212	Ras signaling pathway|Rap1 signaling pathway|Phospholipase D signaling pathway|Pathways in cancer|Colorectal cancer|Pancreatic cancer
Dbi	4	1.13256e-61	8.29129e-60	ENSMUSG00000026385	protein_coding	diazepam binding inhibitor [Source:MGI Symbol;Acc:MGI:94865]	--	GO:0000062,GO:0005794,GO:0005615,GO:0005634,GO:0005737,GO:0005886,GO:0008289,GO:0005783,GO:0005739,GO:0008021,GO:0001662,GO:0043292,GO:0006641,GO:0097038,GO:0043588,GO:0046983,GO:0001942,GO:0060291,GO:0007611,GO:0051281,GO:0032228,GO:0046889,GO:0031999,GO:0014009,GO:0021670,GO:0036151,GO:0030156,GO:0036042	fatty-acyl-CoA binding|Golgi apparatus|extracellular space|nucleus|cytoplasm|plasma membrane|lipid binding|endoplasmic reticulum|mitochondrion|synaptic vesicle|behavioral fear response|contractile fiber|triglyceride metabolic process|perinuclear endoplasmic reticulum|skin development|protein dimerization activity|hair follicle development|long-term synaptic potentiation|learning or memory|positiv…	mmu03320	PPAR signaling pathway
3110009E18Rik	1	0.00104982	0.00666802	ENSMUSG00000026388	protein_coding	RIKEN cDNA 3110009E18 gene [Source:MGI Symbol;Acc:MGI:1920353]	--	GO:0003674,GO:0008150,GO:0005575	molecular_function|biological_process|cellular_component	--	--
Steap3	1	1.04898e-50	6.42626e-49	ENSMUSG00000026389	protein_coding	STEAP family member 3 [Source:MGI Symbol;Acc:MGI:1915678]	--	GO:0016020,GO:0016021,GO:0009306,GO:0005737,GO:0005771	membrane|integral component of membrane|protein secretion|cytoplasm|multivesicular body	mmu04216,mmu04115	Ferroptosis|p53 signaling pathway
En1	4	0.000453271	0.00309384	ENSMUSG00000058665	protein_coding	engrailed 1 [Source:MGI Symbol;Acc:MGI:95389]	Homeobox	GO:0003677,GO:0006355,GO:0005634,GO:0043565,GO:0007275,GO:0010468,GO:0005515,GO:0045944,GO:0016020,GO:0000978,GO:0000122,GO:0006357,GO:0030182,GO:0016586,GO:0035264,GO:0001227,GO:0043473,GO:0060173,GO:0048666,GO:0030901,GO:0035115,GO:0071542,GO:0009953,GO:0030326,GO:0009954,GO:0061743,GO:0030917,GO:0021549,GO:1990403,GO:0030902,GO:0008344,GO:0035176,GO:0042756,GO:0043524,GO:1901215	DNA binding|regulation of transcription, DNA-templated|nucleus|sequence-specific DNA binding|multicellular organism development|regulation of gene expression|protein binding|positive regulation of transcription by RNA polymerase II|membrane|RNA polymerase II proximal promoter sequence-specific DNA binding|negative regulation of transcription by RNA polymerase II|regulation of transcription by RNA…	--	--
Insig2	3	2.93002e-06	2.8944e-05	ENSMUSG00000003721	protein_coding	insulin induced gene 2 [Source:MGI Symbol;Acc:MGI:1920249]	--	GO:0016020,GO:0016021,GO:0005783,GO:0006629,GO:0008202,GO:0008203,GO:0005789,GO:0042472,GO:0060021,GO:0008134,GO:0006641,GO:0032933,GO:0042474,GO:0006695,GO:0016126,GO:0060363,GO:0010894,GO:0045717,GO:0006991,GO:0032937,GO:0032868,GO:0033993,GO:0070542	membrane|integral component of membrane|endoplasmic reticulum|lipid metabolic process|steroid metabolic process|cholesterol metabolic process|endoplasmic reticulum membrane|inner ear morphogenesis|roof of mouth development|transcription factor binding|triglyceride metabolic process|SREBP signaling pathway|middle ear morphogenesis|cholesterol biosynthetic process|sterol biosynthetic process|crania…	--	--
Ddx18	2	0.000263343	0.00188098	ENSMUSG00000001674	protein_coding	DEAD (Asp-Glu-Ala-Asp) box polypeptide 18 [Source:MGI Symbol;Acc:MGI:1914192]	--	GO:0005524,GO:0003676,GO:0016787,GO:0005634,GO:0003723,GO:0000166,GO:0005694,GO:0005730,GO:0004386,GO:0003724,GO:0071392,GO:0000463	ATP binding|nucleic acid binding|hydrolase activity|nucleus|RNA binding|nucleotide binding|chromosome|nucleolus|helicase activity|RNA helicase activity|cellular response to estradiol stimulus|maturation of LSU-rRNA from tricistronic rRNA transcript (SSU-rRNA, 5.8S rRNA, LSU-rRNA)	--	--
Actr3	2	4.05232e-55	2.66998e-53	ENSMUSG00000026341	protein_coding	ARP3 actin-related protein 3 [Source:MGI Symbol;Acc:MGI:1921367]	--	GO:0005524,GO:0007015,GO:0034314,GO:0005885,GO:0005634,GO:0048471,GO:0005515,GO:0005737,GO:0000166,GO:0003779,GO:0045944,GO:0005856,GO:0042995,GO:0007163,GO:0005911,GO:0030027,GO:0071346,GO:0000139,GO:0051015,GO:0001726,GO:0031252,GO:0051491,GO:0098978,GO:0030030,GO:0060271,GO:0030056,GO:0050775,GO:0060076,GO:0010592,GO:0098974,GO:0098794,GO:0051117,GO:0051965,GO:0005200,GO:0061003,GO:0030517,GO:…	ATP binding|actin filament organization|Arp2/3 complex-mediated actin nucleation|Arp2/3 protein complex|nucleus|perinuclear region of cytoplasm|protein binding|cytoplasm|nucleotide binding|actin binding|positive regulation of transcription by RNA polymerase II|cytoskeleton|cell projection|establishment or maintenance of cell polarity|cell-cell junction|lamellipodium|cellular response to interfero…	mmu04530	Tight junction
Nckap5	1	4.69146e-11	7.54301e-10	ENSMUSG00000049690	protein_coding	NCK-associated protein 5 [Source:MGI Symbol;Acc:MGI:2686394]	--	GO:0003674,GO:0001578,GO:0007019,GO:0035371	molecular_function|microtubule bundle formation|microtubule depolymerization|microtubule plus-end	--	--
Ubxn4	2	2.29046e-07	2.59921e-06	ENSMUSG00000026353	protein_coding	UBX domain protein 4 [Source:MGI Symbol;Acc:MGI:1915062]	--	GO:0005515,GO:0030433,GO:0005783,GO:0005829	protein binding|ubiquitin-dependent ERAD pathway|endoplasmic reticulum|cytosol	--	--
Mcm6	2	1.31274e-33	5.61347e-32	ENSMUSG00000026355	protein_coding	minichromosome maintenance complex component 6 [Source:MGI Symbol;Acc:MGI:1298227]	--	GO:0003677,GO:0005634,GO:0005524,GO:0006260,GO:0006270,GO:0003678,GO:0042555,GO:0016787,GO:0005654,GO:0005515,GO:0000166,GO:0042802,GO:0003697,GO:0032508,GO:0004386,GO:0007049,GO:0003688,GO:0006268,GO:0000727,GO:0006267,GO:1990518,GO:1902969	DNA binding|nucleus|ATP binding|DNA replication|DNA replication initiation|DNA helicase activity|MCM complex|hydrolase activity|nucleoplasm|protein binding|nucleotide binding|identical protein binding|single-stranded DNA binding|DNA duplex unwinding|helicase activity|cell cycle|DNA replication origin binding|DNA unwinding involved in DNA replication|double-strand break repair via break-induced re…	mmu03030,mmu04110	DNA replication|Cell cycle
Dars	3	2.12458e-05	0.000184735	ENSMUSG00000026356	protein_coding	aspartyl-tRNA synthetase [Source:MGI Symbol;Acc:MGI:2442544]	--	GO:0005524,GO:0005737,GO:0003676,GO:0004812,GO:0006418,GO:0000166,GO:0004815,GO:0006422,GO:0005829,GO:0003723,GO:0006412,GO:0016874,GO:0045202,GO:0017101	ATP binding|cytoplasm|nucleic acid binding|aminoacyl-tRNA ligase activity|tRNA aminoacylation for protein translation|nucleotide binding|aspartate-tRNA ligase activity|aspartyl-tRNA aminoacylation|cytosol|RNA binding|translation|ligase activity|synapse|aminoacyl-tRNA synthetase multienzyme complex	mmu00970	Aminoacyl-tRNA biosynthesis
Cxcr4	2	4.36182e-09	5.98475e-08	ENSMUSG00000045382	protein_coding	chemokine (C-X-C motif) receptor 4 [Source:MGI Symbol;Acc:MGI:109563]	--	GO:0007186,GO:0016021,GO:0004930,GO:0006935,GO:0004950,GO:0019955,GO:0016020,GO:0007165,GO:0003779,GO:0008144,GO:0016494,GO:0019957,GO:0031625,GO:0032027,GO:0038147,GO:0042802,GO:0043130,GO:0001666,GO:0001764,GO:0002064,GO:0008038,GO:0014823,GO:0016477,GO:0019722,GO:0022008,GO:0022029,GO:0030155,GO:0030335,GO:0035470,GO:0035690,GO:0038160,GO:0043067,GO:0043278,GO:0045446,GO:0050769,GO:0050792,GO:…	G protein-coupled receptor signaling pathway|integral component of membrane|G protein-coupled receptor activity|chemotaxis|chemokine receptor activity|cytokine binding|membrane|signal transduction|actin binding|drug binding|C-X-C chemokine receptor activity|C-C chemokine binding|ubiquitin protein ligase binding|myosin light chain binding|C-X-C motif chemokine 12 receptor activity|identical protei…	mmu04060,mmu04144,mmu04670,mmu04672,mmu04062,mmu04360,mmu05200	Cytokine-cytokine receptor interaction|Endocytosis|Leukocyte transendothelial migration|Intestinal immune network for IgA production|Chemokine signaling pathway|Axon guidance|Pathways in cancer
Cd55	3	1.0094e-45	5.58023e-44	ENSMUSG00000026399	protein_coding	CD55 molecule, decay accelerating factor for complement [Source:MGI Symbol;Acc:MGI:104850]	--	GO:0016020,GO:0009897,GO:0005886,GO:0009986,GO:0016324,GO:0002376,GO:0045087,GO:0043086,GO:0031225,GO:0045121,GO:0004857,GO:0008289,GO:0046718,GO:0030449,GO:1903659,GO:0001618,GO:0006958,GO:0030450,GO:0045916	membrane|external side of plasma membrane|plasma membrane|cell surface|apical plasma membrane|immune system process|innate immune response|negative regulation of catalytic activity|anchored component of membrane|membrane raft|enzyme inhibitor activity|lipid binding|viral entry into host cell|regulation of complement activation|regulation of complement-dependent cytotoxicity|virus receptor activit…	mmu04640,mmu04610,mmu05416	Hematopoietic cell lineage|Complement and coagulation cascades|Viral myocarditis
Yod1	1	0.000732673	0.00480877	ENSMUSG00000046404	protein_coding	YOD1 deubiquitinase [Source:MGI Symbol;Acc:MGI:2442596]	--	GO:0003676,GO:0016579,GO:0004843,GO:0030433,GO:1904265,GO:0046872,GO:0016787,GO:0005829,GO:0005737,GO:0008233,GO:0008234,GO:0006508,GO:0036459,GO:0016236,GO:0030968,GO:0031625,GO:0035871,GO:0071108,GO:1990167,GO:0070536,GO:1990380,GO:0006986,GO:1904153,GO:0035523,GO:1990168,GO:0101005	nucleic acid binding|protein deubiquitination|thiol-dependent ubiquitin-specific protease activity|ubiquitin-dependent ERAD pathway|GO_1904265|metal ion binding|hydrolase activity|cytosol|cytoplasm|peptidase activity|cysteine-type peptidase activity|proteolysis|thiol-dependent ubiquitinyl hydrolase activity|macroautophagy|endoplasmic reticulum unfolded protein response|ubiquitin protein ligase bi…	mmu04141	Protein processing in endoplasmic reticulum
Mapkapk2	3	1.01974e-13	1.98447e-12	ENSMUSG00000016528	protein_coding	MAP kinase-activated protein kinase 2 [Source:MGI Symbol;Acc:MGI:109298]	--	GO:0005524,GO:0006468,GO:0004672,GO:0016740,GO:0005634,GO:0005654,GO:0005737,GO:0000166,GO:0035556,GO:0016301,GO:0016310,GO:0006974,GO:0004674,GO:0005515,GO:0005813,GO:0048839,GO:0006954,GO:0034097,GO:0048255,GO:0018105,GO:0005516,GO:0032680,GO:0032496,GO:0035924,GO:0038066,GO:0048010,GO:0004683,GO:0009931,GO:0051019,GO:0046777,GO:0042535,GO:0002224,GO:0070935,GO:0032675,GO:0044351	ATP binding|protein phosphorylation|protein kinase activity|transferase activity|nucleus|nucleoplasm|cytoplasm|nucleotide binding|intracellular signal transduction|kinase activity|phosphorylation|cellular response to DNA damage stimulus|protein serine/threonine kinase activity|protein binding|centrosome|inner ear development|inflammatory response|response to cytokine|mRNA stabilization|peptidyl-s…	mmu04010,mmu04370,mmu04218,mmu04625,mmu04722,mmu05203,mmu05167	MAPK signaling pathway|VEGF signaling pathway|Cellular senescence|C-type lectin receptor signaling pathway|Neurotrophin signaling pathway|Viral carcinogenesis|Kaposi's sarcoma-associated herpesvirus infection
Rassf5	3	1.10517e-18	2.8516e-17	ENSMUSG00000026430	protein_coding	Ras association (RalGDS/AF-6) domain family member 5 [Source:MGI Symbol;Acc:MGI:1926375]	--	GO:0007165,GO:0042981,GO:0017016,GO:0046872,GO:0005634,GO:0005515,GO:0005737,GO:0035556,GO:0042802,GO:0005856,GO:0005874,GO:0006915,GO:0008285,GO:0031398,GO:1900180	signal transduction|regulation of apoptotic process|Ras GTPase binding|metal ion binding|nucleus|protein binding|cytoplasm|intracellular signal transduction|identical protein binding|cytoskeleton|microtubule|apoptotic process|negative regulation of cell population proliferation|positive regulation of protein ubiquitination|regulation of protein localization to nucleus	mmu04014,mmu04015,mmu04218,mmu04670,mmu05200,mmu05223	Ras signaling pathway|Rap1 signaling pathway|Cellular senescence|Leukocyte transendothelial migration|Pathways in cancer|Non-small cell lung cancer
Nucks1	2	0.00121962	0.00764573	ENSMUSG00000026434	protein_coding	nuclear casein kinase and cyclin-dependent kinase substrate 1 [Source:MGI Symbol;Acc:MGI:1934811]	--	GO:0005634,GO:0005737,GO:0003682,GO:0001228,GO:0003697,GO:0005730,GO:0042593,GO:0008134,GO:0000790,GO:0003690,GO:0043923,GO:0000724,GO:0031297,GO:0044829,GO:0046628,GO:0006275,GO:0036297,GO:0045944,GO:0071481,GO:0006357,GO:0019046,GO:0060382,GO:1990968,GO:1990969,GO:0001678,GO:0006325,GO:0046626,GO:0000785	nucleus|cytoplasm|chromatin binding|DNA-binding transcription activator activity, RNA polymerase II-specific|single-stranded DNA binding|nucleolus|glucose homeostasis|transcription factor binding|nuclear chromatin|double-stranded DNA binding|positive regulation by host of viral transcription|double-strand break repair via homologous recombination|replication fork processing|positive regulation by…	--	--
Slc45a3	1	0.000112652	0.000864008	ENSMUSG00000026435	protein_coding	solute carrier family 45, member 3 [Source:MGI Symbol;Acc:MGI:1922082]	--	GO:0016021,GO:0055085,GO:0016020,GO:0005887,GO:0015770,GO:0008506,GO:0010907,GO:0045723,GO:0048713	integral component of membrane|transmembrane transport|membrane|integral component of plasma membrane|sucrose transport|sucrose:proton symporter activity|positive regulation of glucose metabolic process|positive regulation of fatty acid biosynthetic process|regulation of oligodendrocyte differentiation	mmu05202,mmu05206	Transcriptional misregulation in cancers|MicroRNAs in cancer
Elk4	3	0.0015708	0.00961028	ENSMUSG00000026436	protein_coding	ELK4, member of ETS oncogene family [Source:MGI Symbol;Acc:MGI:102853]	ETS	GO:0006355,GO:0003700,GO:0043565,GO:0003677,GO:0005634,GO:0005654,GO:0005829,GO:0045944,GO:0003682,GO:0000978,GO:0000981,GO:0030154,GO:0000122,GO:0006357,GO:0070932	regulation of transcription, DNA-templated|DNA-binding transcription factor activity|sequence-specific DNA binding|DNA binding|nucleus|nucleoplasm|cytosol|positive regulation of transcription by RNA polymerase II|chromatin binding|RNA polymerase II proximal promoter sequence-specific DNA binding|DNA-binding transcription factor activity, RNA polymerase II-specific|cell differentiation|negative re…	mmu04010,mmu05202,mmu05166	MAPK signaling pathway|Transcriptional misregulation in cancers|HTLV-I infection
Klhdc8a	2	8.68975e-10	1.26992e-08	ENSMUSG00000042115	protein_coding	kelch domain containing 8A [Source:MGI Symbol;Acc:MGI:2442630]	--	GO:0005515	protein binding	--	--
Nuak2	3	1.14033e-05	0.000102779	ENSMUSG00000009772	protein_coding	NUAK family, SNF1-like kinase, 2 [Source:MGI Symbol;Acc:MGI:1921387]	--	GO:0005524,GO:0006468,GO:0004672,GO:0016740,GO:0046872,GO:0005634,GO:0000166,GO:0035556,GO:0016301,GO:0016310,GO:0004674,GO:0005737,GO:0000287,GO:0030036,GO:0006915,GO:0043066,GO:0042149,GO:0016607	ATP binding|protein phosphorylation|protein kinase activity|transferase activity|metal ion binding|nucleus|nucleotide binding|intracellular signal transduction|kinase activity|phosphorylation|protein serine/threonine kinase activity|cytoplasm|magnesium ion binding|actin cytoskeleton organization|apoptotic process|negative regulation of apoptotic process|cellular response to glucose starvation|nuc…	--	--
Tmcc2	1	0.000260651	0.00186423	ENSMUSG00000042066	protein_coding	transmembrane and coiled-coil domains 2 [Source:MGI Symbol;Acc:MGI:1916125]	--	GO:0016020,GO:0016021,GO:0003674,GO:0005783,GO:0005789,GO:0042982	membrane|integral component of membrane|molecular_function|endoplasmic reticulum|endoplasmic reticulum membrane|amyloid precursor protein metabolic process	--	--
Cntn2	2	5.33258e-05	0.000432135	ENSMUSG00000053024	protein_coding	contactin 2 [Source:MGI Symbol;Acc:MGI:104518]	--	GO:0007399,GO:0031175,GO:0005515,GO:0016020,GO:0005886,GO:0009986,GO:0043005,GO:0007155,GO:0030246,GO:0030424,GO:0045202,GO:0031225,GO:0043025,GO:0007160,GO:0001764,GO:0000226,GO:0043621,GO:0007628,GO:0045665,GO:0007409,GO:0007612,GO:0007413,GO:0048168,GO:0022010,GO:0007411,GO:0033268,GO:0099025,GO:0021853,GO:0031623,GO:0010954,GO:0031133,GO:0044224,GO:0010769,GO:0048710,GO:0060168,GO:0071205,GO:…	nervous system development|neuron projection development|protein binding|membrane|plasma membrane|cell surface|neuron projection|cell adhesion|carbohydrate binding|axon|synapse|anchored component of membrane|neuronal cell body|cell-matrix adhesion|neuron migration|microtubule cytoskeleton organization|protein self-association|adult walking behavior|negative regulation of neuron differentiation|ax…	mmu04514	Cell adhesion molecules (CAMs)
Pik3c2b	1	0.000160379	0.00119388	ENSMUSG00000026447	protein_coding	phosphatidylinositol-4-phosphate 3-kinase catalytic subunit type 2 beta [Source:MGI Symbol;Acc:MGI:2685045]	--	GO:0046854,GO:0048015,GO:0005654,GO:0005829,GO:0005515,GO:0005886,GO:0016020,GO:0005737,GO:0005942,GO:0030139,GO:0016236,GO:0009267,GO:0043491,GO:0036092,GO:1905037,GO:0001727,GO:0016303,GO:0035005,GO:0014065,GO:0016301,GO:0035091,GO:0016740,GO:0016310	phosphatidylinositol phosphorylation|phosphatidylinositol-mediated signaling|nucleoplasm|cytosol|protein binding|plasma membrane|membrane|cytoplasm|phosphatidylinositol 3-kinase complex|endocytic vesicle|macroautophagy|cellular response to starvation|protein kinase B signaling|phosphatidylinositol-3-phosphate biosynthetic process|autophagosome organization|lipid kinase activity|1-phosphatidylinos…	mmu00562,mmu04070	Inositol phosphate metabolism|Phosphatidylinositol signaling system
Snrpe	2	2.63917e-07	2.97298e-06	ENSMUSG00000090553	protein_coding	small nuclear ribonucleoprotein E [Source:MGI Symbol;Acc:MGI:98346]	--	GO:0000398,GO:0005681,GO:0005634,GO:0003723,GO:0005737,GO:0006397,GO:0008380,GO:0046540,GO:0005829,GO:0005686,GO:0000387,GO:0005685,GO:0071007,GO:0071005,GO:0005687,GO:1990446,GO:0005682,GO:0005683,GO:0034709,GO:0034719,GO:0042633,GO:0034715	mRNA splicing, via spliceosome|spliceosomal complex|nucleus|RNA binding|cytoplasm|mRNA processing|RNA splicing|U4/U6 x U5 tri-snRNP complex|cytosol|U2 snRNP|spliceosomal snRNP assembly|U1 snRNP|U2-type catalytic step 2 spliceosome|U2-type precatalytic spliceosome|U4 snRNP|U1 snRNP binding|U5 snRNP|U7 snRNP|methylosome|SMN-Sm protein complex|hair cycle|pICln-Sm protein complex	mmu03040	Spliceosome
Prelp	4	5.64224e-22	1.6666e-20	ENSMUSG00000041577	protein_coding	proline arginine-rich end leucine-rich repeat [Source:MGI Symbol;Acc:MGI:2151110]	--	GO:0005515,GO:0005201,GO:0062023,GO:0005615,GO:0008201,GO:0005576,GO:0007569,GO:0030021	protein binding|extracellular matrix structural constituent|collagen-containing extracellular matrix|extracellular space|heparin binding|extracellular region|cell aging|extracellular matrix structural constituent conferring compression resistance	--	--
Fmod	4	1.19044e-148	2.08878e-146	ENSMUSG00000041559	protein_coding	fibromodulin [Source:MGI Symbol;Acc:MGI:1328364]	--	GO:0005515,GO:0062023,GO:0005615,GO:0005576,GO:0030199	protein binding|collagen-containing extracellular matrix|extracellular space|extracellular region|collagen fibril organization	--	--
Btg2	1	1.74549e-48	1.02647e-46	ENSMUSG00000020423	protein_coding	B cell translocation gene 2, anti-proliferative [Source:MGI Symbol;Acc:MGI:108384]	--	GO:0008285,GO:0005634,GO:0005515,GO:0005737,GO:0035914,GO:0000122,GO:0006479,GO:0009952,GO:0006974,GO:0043066,GO:0030182,GO:0001227,GO:2000178,GO:0031175,GO:0043524,GO:0017148,GO:0021954,GO:0008306,GO:0045930,GO:0060213,GO:0021542,GO:0009612,GO:0010033,GO:0010243,GO:0014070,GO:0043434,GO:0051602	negative regulation of cell population proliferation|nucleus|protein binding|cytoplasm|skeletal muscle cell differentiation|negative regulation of transcription by RNA polymerase II|protein methylation|anterior/posterior pattern specification|cellular response to DNA damage stimulus|negative regulation of apoptotic process|neuron differentiation|DNA-binding transcription repressor activity, RNA p…	mmu03018	RNA degradation
Myog	2	7.87712e-12	1.35345e-10	ENSMUSG00000026459	protein_coding	myogenin [Source:MGI Symbol;Acc:MGI:97276]	bHLH	GO:0003677,GO:0006355,GO:0005634,GO:0046983,GO:0007517,GO:0045944,GO:0005654,GO:0005515,GO:0007275,GO:0001228,GO:0045893,GO:0000978,GO:0000977,GO:0030154,GO:0003700,GO:0007049,GO:0001503,GO:0043565,GO:0000981,GO:0008285,GO:0007519,GO:0000987,GO:0031490,GO:0032993,GO:0014873,GO:0048741,GO:0010831,GO:0045663,GO:0071363,GO:0014902,GO:0070888,GO:0045820,GO:0014894,GO:0048743,GO:1903862,GO:0071285,GO:…	DNA binding|regulation of transcription, DNA-templated|nucleus|protein dimerization activity|muscle organ development|positive regulation of transcription by RNA polymerase II|nucleoplasm|protein binding|multicellular organism development|DNA-binding transcription activator activity, RNA polymerase II-specific|positive regulation of transcription, DNA-templated|RNA polymerase II proximal promoter…	--	--
Tmem183a	3	0.000128529	0.000972702	ENSMUSG00000042305	protein_coding	transmembrane protein 183A [Source:MGI Symbol;Acc:MGI:1914729]	--	GO:0005515,GO:0016020,GO:0016021,GO:0003674,GO:0008150,GO:0005575	protein binding|membrane|integral component of membrane|molecular_function|biological_process|cellular_component	--	--
Ppp1r12b	4	5.33253e-38	2.52806e-36	ENSMUSG00000073557	protein_coding	protein phosphatase 1, regulatory subunit 12B [Source:MGI Symbol;Acc:MGI:1916417]	--	GO:0005515,GO:0007165,GO:0019901,GO:0019208,GO:0008150,GO:0005737,GO:0005856,GO:0043086,GO:0050790,GO:0030018,GO:0031672,GO:0004857	protein binding|signal transduction|protein kinase binding|phosphatase regulator activity|biological_process|cytoplasm|cytoskeleton|negative regulation of catalytic activity|regulation of catalytic activity|Z disc|A band|enzyme inhibitor activity	mmu04510,mmu04810,mmu04921,mmu04270,mmu05205	Focal adhesion|Regulation of actin cytoskeleton|Oxytocin signaling pathway|Vascular smooth muscle contraction|Proteoglycans in cancer
Ptpn7	2	0.000112346	0.000861953	ENSMUSG00000031506	protein_coding	protein tyrosine phosphatase, non-receptor type 7 [Source:MGI Symbol;Acc:MGI:2156893]	--	GO:0016791,GO:0004725,GO:0006470,GO:0016311,GO:0016787,GO:0005829,GO:0005737,GO:0004721,GO:0005856,GO:0035335,GO:0009898	phosphatase activity|protein tyrosine phosphatase activity|protein dephosphorylation|dephosphorylation|hydrolase activity|cytosol|cytoplasm|phosphoprotein phosphatase activity|cytoskeleton|peptidyl-tyrosine dephosphorylation|cytoplasmic side of plasma membrane	mmu04010	MAPK signaling pathway
Arl8a	1	0.000139069	0.00104781	ENSMUSG00000026426	protein_coding	ADP-ribosylation factor-like 8A [Source:MGI Symbol;Acc:MGI:1915974]	--	GO:0005525,GO:0016020,GO:0005737,GO:0015031,GO:0030054,GO:0045202,GO:0000166,GO:0005856,GO:0042995,GO:0030424,GO:0005768,GO:0007049,GO:0051301,GO:0005764,GO:0005765,GO:0031902,GO:0005819,GO:0030496,GO:0007059,GO:1904115,GO:0051233,GO:0005774,GO:0008089	GTP binding|membrane|cytoplasm|protein transport|cell junction|synapse|nucleotide binding|cytoskeleton|cell projection|axon|endosome|cell cycle|cell division|lysosome|lysosomal membrane|late endosome membrane|spindle|midbody|chromosome segregation|axon cytoplasm|spindle midzone|vacuolar membrane|anterograde axonal transport	--	--
Ipo9	3	1.86053e-08	2.37419e-07	ENSMUSG00000041879	protein_coding	importin 9 [Source:MGI Symbol;Acc:MGI:1918944]	--	GO:0006886,GO:0008536,GO:0005634,GO:0061608,GO:0006606,GO:0005737	intracellular protein transport|Ran GTPase binding|nucleus|nuclear import signal receptor activity|protein import into nucleus|cytoplasm	--	--
Nav1	1	0.000125252	0.000951251	ENSMUSG00000009418	protein_coding	neuron navigator 1 [Source:MGI Symbol;Acc:MGI:2183683]	--	GO:0022008,GO:0015630,GO:0005737,GO:0007275,GO:0005856,GO:0005874,GO:0030154,GO:0007399,GO:0001764,GO:0043194,GO:0001578	neurogenesis|microtubule cytoskeleton|cytoplasm|multicellular organism development|cytoskeleton|microtubule|cell differentiation|nervous system development|neuron migration|axon initial segment|microtubule bundle formation	--	--
Phlda3	4	1.3293e-23	4.23658e-22	ENSMUSG00000041801	protein_coding	pleckstrin homology like domain, family A, member 3 [Source:MGI Symbol;Acc:MGI:1351485]	--	GO:0016020,GO:0005886,GO:0005737,GO:0010314,GO:0032266,GO:0080025,GO:0006915,GO:0043065,GO:0051898,GO:0005546,GO:0005547,GO:0043325,GO:0042771	membrane|plasma membrane|cytoplasm|phosphatidylinositol-5-phosphate binding|phosphatidylinositol-3-phosphate binding|phosphatidylinositol-3,5-bisphosphate binding|apoptotic process|positive regulation of apoptotic process|negative regulation of protein kinase B signaling|phosphatidylinositol-4,5-bisphosphate binding|phosphatidylinositol-3,4,5-trisphosphate binding|phosphatidylinositol-3,4-bisphos…	--	--
Tnnt2	2	3.64307e-08	4.50984e-07	ENSMUSG00000026414	protein_coding	troponin T2, cardiac [Source:MGI Symbol;Acc:MGI:104597]	--	GO:0006937,GO:0005861,GO:0030674,GO:0031013,GO:0006936,GO:0032972,GO:0051291,GO:0051764,GO:0060048,GO:0030016,GO:0005509,GO:0005737,GO:0003779,GO:0009617,GO:0007507,GO:0008016,GO:0045214,GO:0005865,GO:0030017,GO:0016887,GO:0005200,GO:0097512,GO:0051592,GO:0005523,GO:0032780,GO:0032781,GO:0003009,GO:0030899,GO:0055010,GO:0030049,GO:1990584,GO:0055009,GO:0030172	regulation of muscle contraction|troponin complex|protein binding, bridging|troponin I binding|muscle contraction|regulation of muscle filament sliding speed|protein heterooligomerization|actin crosslink formation|cardiac muscle contraction|myofibril|calcium ion binding|cytoplasm|actin binding|response to bacterium|heart development|regulation of heart contraction|sarcomere organization|striated …	mmu04260,mmu04261,mmu05410,mmu05414	Cardiac muscle contraction|Adrenergic signaling in cardiomyocytes|Hypertrophic cardiomyopathy (HCM)|Dilated cardiomyopathy (DCM)
Kif21b	2	1.64008e-06	1.68309e-05	ENSMUSG00000041642	protein_coding	kinesin family member 21B [Source:MGI Symbol;Acc:MGI:109234]	--	GO:0005524,GO:0005515,GO:0008017,GO:0003777,GO:0007018,GO:0000166,GO:0003774	ATP binding|protein binding|microtubule binding|microtubule motor activity|microtubule-based movement|nucleotide binding|motor activity	--	--
Gm19705	4	2.46048e-05	0.000211268	ENSMUSG00000097113	lncRNA	predicted gene, 19705 [Source:MGI Symbol;Acc:MGI:5011890]	--	--	--	--	--
Gm4258	1	8.50156e-08	1.01169e-06	ENSMUSG00000098243	lncRNA	--	--	--	--	--	--
Ptprc	2	9.37047e-40	4.59765e-38	ENSMUSG00000026395	protein_coding	protein tyrosine phosphatase, receptor type, C [Source:MGI Symbol;Acc:MGI:97810]	--	GO:0005515,GO:0016791,GO:0004725,GO:0006470,GO:0016311,GO:0050852,GO:0016020,GO:0016021,GO:0009897,GO:0071944,GO:0005886,GO:0016787,GO:0008201,GO:0009986,GO:0010468,GO:0004721,GO:0051607,GO:0035335,GO:0005887,GO:0030890,GO:0000187,GO:0005925,GO:0019901,GO:0050731,GO:0010332,GO:0002244,GO:0050764,GO:0030183,GO:0045121,GO:0030506,GO:0051726,GO:0030507,GO:0045059,GO:0045582,GO:0043395,GO:0043410,GO:…	protein binding|phosphatase activity|protein tyrosine phosphatase activity|protein dephosphorylation|dephosphorylation|T cell receptor signaling pathway|membrane|integral component of membrane|external side of plasma membrane|cell periphery|plasma membrane|hydrolase activity|heparin binding|cell surface|regulation of gene expression|phosphoprotein phosphatase activity|defense response to virus|pe…	mmu04514,mmu04660,mmu04666,mmu05340	Cell adhesion molecules (CAMs)|T cell receptor signaling pathway|Fc gamma R-mediated phagocytosis|Primary immunodeficiency
Nek7	3	6.43507e-15	1.357e-13	ENSMUSG00000026393	protein_coding	NIMA (never in mitosis gene a)-related expressed kinase 7 [Source:MGI Symbol;Acc:MGI:1890645]	--	GO:0005524,GO:0006468,GO:0004672,GO:0016740,GO:0046872,GO:0005634,GO:0005654,GO:0005737,GO:0000166,GO:0005856,GO:0016301,GO:0016310,GO:0004674,GO:0005515,GO:0005815,GO:0000922,GO:0032212,GO:0051973,GO:1904355	ATP binding|protein phosphorylation|protein kinase activity|transferase activity|metal ion binding|nucleus|nucleoplasm|cytoplasm|nucleotide binding|cytoskeleton|kinase activity|phosphorylation|protein serine/threonine kinase activity|protein binding|microtubule organizing center|spindle pole|positive regulation of telomere maintenance via telomerase|positive regulation of telomerase activity|posi…	mmu04621	NOD-like receptor signaling pathway
Aspm	3	0.0013047	0.00813167	ENSMUSG00000033952	protein_coding	abnormal spindle microtubule assembly [Source:MGI Symbol;Acc:MGI:1334448]	--	GO:0005515,GO:0007051,GO:0005634,GO:0005737,GO:0005856,GO:0007283,GO:0016324,GO:0005516,GO:0005874,GO:0007049,GO:0051301,GO:0007420,GO:0005813,GO:0005819,GO:0030496,GO:0000922,GO:0002052,GO:0001764,GO:0036449,GO:0097431,GO:0045665,GO:0090263,GO:0021987,GO:0008584,GO:0048477,GO:0097150,GO:0048589,GO:0021873,GO:0072687,GO:0051653,GO:0051661,GO:0045769,GO:0090306,GO:0051445	protein binding|spindle organization|nucleus|cytoplasm|cytoskeleton|spermatogenesis|apical plasma membrane|calmodulin binding|microtubule|cell cycle|cell division|brain development|centrosome|spindle|midbody|spindle pole|positive regulation of neuroblast proliferation|neuron migration|microtubule minus-end|mitotic spindle pole|negative regulation of neuron differentiation|positive regulation of c…	--	--
Cfh	1	4.64047e-308	2.02456e-305	ENSMUSG00000026365	protein_coding	complement component factor h [Source:MGI Symbol;Acc:MGI:88385]	--	GO:0005615,GO:0005634,GO:0008201,GO:0005737,GO:0005886,GO:0005576,GO:0005515,GO:0002376,GO:0045087,GO:0043395,GO:0001851,GO:0030449,GO:1903659,GO:0006956,GO:0006957,GO:0045919	extracellular space|nucleus|heparin binding|cytoplasm|plasma membrane|extracellular region|protein binding|immune system process|innate immune response|heparan sulfate proteoglycan binding|complement component C3b binding|regulation of complement activation|regulation of complement-dependent cytotoxicity|complement activation|complement activation, alternative pathway|positive regulation of cytol…	mmu04610,mmu05150	Complement and coagulation cascades|Staphylococcus aureus infection
Kcnt2	1	1.02516e-05	9.33372e-05	ENSMUSG00000052726	protein_coding	potassium channel, subfamily T, member 2 [Source:MGI Symbol;Acc:MGI:3036273]	--	GO:0016020,GO:0006813,GO:0016021,GO:0005886,GO:0097623,GO:0005228,GO:0005267,GO:0015271,GO:0070089	membrane|potassium ion transport|integral component of membrane|plasma membrane|potassium ion export across plasma membrane|intracellular sodium activated potassium channel activity|potassium channel activity|outward rectifier potassium channel activity|chloride-activated potassium channel activity	--	--
Rgs1	2	6.54074e-23	2.03046e-21	ENSMUSG00000026358	protein_coding	regulator of G-protein signaling 1 [Source:MGI Symbol;Acc:MGI:1354694]	--	GO:0005096,GO:0008277,GO:0016020,GO:0005886,GO:0005829,GO:0005737,GO:0007165,GO:0007186,GO:0009617,GO:0043547,GO:0009968,GO:0031234,GO:0001965,GO:0061737	GTPase activator activity|regulation of G protein-coupled receptor signaling pathway|membrane|plasma membrane|cytosol|cytoplasm|signal transduction|G protein-coupled receptor signaling pathway|response to bacterium|positive regulation of GTPase activity|negative regulation of signal transduction|extrinsic component of cytoplasmic side of plasma membrane|G-protein alpha-subunit binding|leukotriene…	--	--
Pla2g4a	3	0.000179014	0.00132193	ENSMUSG00000056220	protein_coding	phospholipase A2, group IVA (cytosolic, calcium-dependent) [Source:MGI Symbol;Acc:MGI:1195256]	--	GO:0004620,GO:0009395,GO:0046872,GO:0016787,GO:0005509,GO:0005634,GO:0005794,GO:0048471,GO:0005829,GO:0005737,GO:0031410,GO:0010033,GO:0005783,GO:0006629,GO:0043231,GO:0016042,GO:0005544,GO:0005811,GO:0043065,GO:0019369,GO:0008284,GO:0004622,GO:0004623,GO:0102567,GO:0102568,GO:0071236,GO:0051592,GO:0042127,GO:0047498,GO:0046475,GO:0050729,GO:0043129,GO:0046697,GO:0035035,GO:0001542,GO:0031394,GO:…	phospholipase activity|phospholipid catabolic process|metal ion binding|hydrolase activity|calcium ion binding|nucleus|Golgi apparatus|perinuclear region of cytoplasm|cytosol|cytoplasm|cytoplasmic vesicle|response to organic substance|endoplasmic reticulum|lipid metabolic process|intracellular membrane-bounded organelle|lipid catabolic process|calcium-dependent phospholipid binding|lipid droplet|…	mmu00564,mmu00565,mmu00590,mmu00591,mmu00592,mmu04014,mmu04010,mmu04370,mmu04072,mmu04217,mmu04611,mmu04664,mmu04666,mmu04912,mmu04913,mmu04921,mmu04270,mmu04724,mmu04726,mmu04730,mmu04750,mmu05231	Glycerophospholipid metabolism|Ether lipid metabolism|Arachidonic acid metabolism|Linoleic acid metabolism|alpha-Linolenic acid metabolism|Ras signaling pathway|MAPK signaling pathway|VEGF signaling pathway|Phospholipase D signaling pathway|Necroptosis|Platelet activation|Fc epsilon RI signaling pathway|Fc gamma R-mediated phagocytosis|GnRH signaling pathway|Ovarian Steroidogenesis|Oxytocin signa…
Ptgs2os	3	4.32254e-11	6.9707e-10	ENSMUSG00000097028	lncRNA	mCG145616, partial	--	--	--	--	--
Ptgs2	3	7.12415e-189	1.74245e-186	ENSMUSG00000032487	protein_coding	prostaglandin-endoperoxide synthase 2 [Source:MGI Symbol;Acc:MGI:97798]	--	GO:0006954,GO:0055114,GO:0008217,GO:0020037,GO:0006979,GO:0004601,GO:0001516,GO:0004666,GO:0019371,GO:0016020,GO:0046872,GO:0032991,GO:0005737,GO:0016491,GO:0005783,GO:0043005,GO:0006629,GO:0098869,GO:0005789,GO:0032496,GO:0006631,GO:0006633,GO:0051213,GO:0007613,GO:0008285,GO:0045429,GO:0043065,GO:0008284,GO:0030282,GO:0005515,GO:0019899,GO:0042803,GO:0043231,GO:0031090,GO:0019233,GO:0005901,GO:…	inflammatory response|oxidation-reduction process|regulation of blood pressure|heme binding|response to oxidative stress|peroxidase activity|prostaglandin biosynthetic process|prostaglandin-endoperoxide synthase activity|cyclooxygenase pathway|membrane|metal ion binding|protein-containing complex|cytoplasm|oxidoreductase activity|endoplasmic reticulum|neuron projection|lipid metabolic process|cel…	mmu00590,mmu04370,mmu04064,mmu04668,mmu04625,mmu04657,mmu04923,mmu04913,mmu04921,mmu04726,mmu04723,mmu05200,mmu05206,mmu05204,mmu05222,mmu05167,mmu05165,mmu05140	Arachidonic acid metabolism|VEGF signaling pathway|NF-kappa B signaling pathway|TNF signaling pathway|C-type lectin receptor signaling pathway|IL-17 signaling pathway|Regulation of lipolysis in adipocyte|Ovarian Steroidogenesis|Oxytocin signaling pathway|Serotonergic synapse|Retrograde endocannabinoid signaling|Pathways in cancer|MicroRNAs in cancer|Chemical carcinogenesis|Small cell lung cancer|…
Tpr	2	1.68755e-10	2.61433e-09	ENSMUSG00000006005	protein_coding	translocated promoter region, nuclear basket protein [Source:MGI Symbol;Acc:MGI:1922066]	--	GO:0006606,GO:0016020,GO:0005634,GO:0005737,GO:0015031,GO:0005694,GO:0042803,GO:0003682,GO:0005856,GO:0031965,GO:0034605,GO:0005515,GO:0000122,GO:0051028,GO:0017056,GO:0005643,GO:0034399,GO:0000775,GO:0007049,GO:0051301,GO:0046832,GO:0042405,GO:0044615,GO:0007094,GO:0005819,GO:0005868,GO:0003729,GO:0005635,GO:0072686,GO:0031072,GO:0015631,GO:0051019,GO:0090316,GO:0032880,GO:0006611,GO:0042307,GO:…	protein import into nucleus|membrane|nucleus|cytoplasm|protein transport|chromosome|protein homodimerization activity|chromatin binding|cytoskeleton|nuclear membrane|cellular response to heat|protein binding|negative regulation of transcription by RNA polymerase II|mRNA transport|structural constituent of nuclear pore|nuclear pore|nuclear periphery|chromosome, centromeric region|cell cycle|cell d…	mmu03013,mmu05200,mmu05216	RNA transport|Pathways in cancer|Thyroid cancer
Prg4	3	0	0	ENSMUSG00000006014	protein_coding	proteoglycan 4 (megakaryocyte stimulating factor, articular superficial zone protein) [Source:MGI Symbol;Acc:MGI:1891344]	--	GO:0006955,GO:0005044,GO:0030247,GO:0006897	immune response|scavenger receptor activity|polysaccharide binding|endocytosis	--	--
Ivns1abp	2	3.9565e-22	1.17946e-20	ENSMUSG00000023150	protein_coding	influenza virus NS1A binding protein [Source:MGI Symbol;Acc:MGI:2152389]	--	GO:0005515,GO:0005634,GO:0005829,GO:0005737,GO:0005856,GO:0031397,GO:0008380,GO:0009615,GO:2001243	protein binding|nucleus|cytosol|cytoplasm|cytoskeleton|negative regulation of protein ubiquitination|RNA splicing|response to virus|negative regulation of intrinsic apoptotic signaling pathway	mmu05164	Influenza A
Swt1	1	4.71164e-08	5.7685e-07	ENSMUSG00000052748	protein_coding	SWT1 RNA endoribonuclease homolog (S. cerevisiae) [Source:MGI Symbol;Acc:MGI:1914125]	--	GO:0003674,GO:0005634	molecular_function|nucleus	--	--
Fam129a	1	2.8698e-10	4.35802e-09	ENSMUSG00000026483	protein_coding	family with sequence similarity 129, member A [Source:MGI Symbol;Acc:MGI:2137237]	--	GO:0016020,GO:0003674,GO:0005829,GO:0005737,GO:0005886,GO:0001934,GO:0001933,GO:0045727,GO:0006417,GO:0034976	membrane|molecular_function|cytosol|cytoplasm|plasma membrane|positive regulation of protein phosphorylation|negative regulation of protein phosphorylation|positive regulation of translation|regulation of translation|response to endoplasmic reticulum stress	--	--
1700025G04Rik	3	1.99495e-11	3.32165e-10	ENSMUSG00000032666	protein_coding	RIKEN cDNA 1700025G04 gene [Source:MGI Symbol;Acc:MGI:1916649]	--	GO:0003674,GO:0008150,GO:0005575	molecular_function|biological_process|cellular_component	--	--
Arpc5	2	3.25248e-12	5.75061e-11	ENSMUSG00000008475	protein_coding	actin related protein 2/3 complex, subunit 5 [Source:MGI Symbol;Acc:MGI:1915021]	--	GO:0015629,GO:0030833,GO:0034314,GO:0005885,GO:0005634,GO:0005737,GO:0005856,GO:0042995,GO:0030027,GO:0043005,GO:0003779,GO:0030426,GO:0005768,GO:0016477,GO:0014909,GO:0051015,GO:0005200,GO:0035861,GO:0030011,GO:0097581,GO:0051639,GO:0061842,GO:0021769	actin cytoskeleton|regulation of actin filament polymerization|Arp2/3 complex-mediated actin nucleation|Arp2/3 protein complex|nucleus|cytoplasm|cytoskeleton|cell projection|lamellipodium|neuron projection|actin binding|growth cone|endosome|cell migration|smooth muscle cell migration|actin filament binding|structural constituent of cytoskeleton|site of double-strand break|maintenance of cell pola…	mmu04144,mmu04810,mmu04666,mmu05132,mmu05100	Endocytosis|Regulation of actin cytoskeleton|Fc gamma R-mediated phagocytosis|Salmonella infection|Bacterial invasion of epithelial cells
Ncf2	2	3.1531e-06	3.10264e-05	ENSMUSG00000026480	protein_coding	neutrophil cytosolic factor 2 [Source:MGI Symbol;Acc:MGI:97284]	--	GO:0005515,GO:0016176,GO:0006909,GO:0045730,GO:0043020,GO:0005829,GO:0005737,GO:0043085,GO:0016020,GO:0055114,GO:0005730,GO:0032496,GO:0014070,GO:0008022,GO:0042554,GO:0043525,GO:0006801,GO:0009749,GO:0048365,GO:0001669,GO:0045777,GO:0032870,GO:0006742,GO:0016175	protein binding|superoxide-generating NADPH oxidase activator activity|phagocytosis|respiratory burst|NADPH oxidase complex|cytosol|cytoplasm|positive regulation of catalytic activity|membrane|oxidation-reduction process|nucleolus|response to lipopolysaccharide|response to organic cyclic compound|protein C-terminus binding|superoxide anion generation|positive regulation of neuron apoptotic proces…	mmu04145,mmu04670,mmu04380,mmu05418,mmu05140	Phagosome|Leukocyte transendothelial migration|Osteoclast differentiation|Fluid shear stress and atherosclerosis|Leishmaniasis
Dhx9	3	1.13314e-05	0.000102217	ENSMUSG00000042699	protein_coding	DEAH (Asp-Glu-Ala-His) box polypeptide 9 [Source:MGI Symbol;Acc:MGI:108177]	--	GO:0005524,GO:0003676,GO:0004386,GO:0016787,GO:0003723,GO:0000166,GO:0000978,GO:0000993,GO:0001069,GO:0001085,GO:0003678,GO:0003688,GO:0003690,GO:0003697,GO:0003712,GO:0003713,GO:0003724,GO:0003725,GO:0003727,GO:0003729,GO:0016887,GO:0031490,GO:0033679,GO:0034458,GO:0035197,GO:0035613,GO:0043138,GO:0045142,GO:0047429,GO:0061676,GO:0070063,GO:1905172,GO:1905538,GO:1990518,GO:1990825,GO:1990841,GO:…	ATP binding|nucleic acid binding|helicase activity|hydrolase activity|RNA binding|nucleotide binding|RNA polymerase II proximal promoter sequence-specific DNA binding|RNA polymerase II complex binding|regulatory region RNA binding|RNA polymerase II transcription factor binding|DNA helicase activity|DNA replication origin binding|double-stranded DNA binding|single-stranded DNA binding|transcriptio…	--	--
Rgs16	3	1.6064e-17	3.93793e-16	ENSMUSG00000026475	protein_coding	regulator of G-protein signaling 16 [Source:MGI Symbol;Acc:MGI:108407]	--	GO:0016020,GO:0005096,GO:0005737,GO:0007186,GO:0043547,GO:0045121,GO:0005515,GO:0009968,GO:0031224	membrane|GTPase activator activity|cytoplasm|G protein-coupled receptor signaling pathway|positive regulation of GTPase activity|membrane raft|protein binding|negative regulation of signal transduction|intrinsic component of membrane	--	--
Ier5	4	0.000167059	0.0012396	ENSMUSG00000056708	protein_coding	immediate early response 5 [Source:MGI Symbol;Acc:MGI:1337072]	--	GO:0005634,GO:0005737,GO:0042802,GO:0045944,GO:0034605,GO:0000159,GO:0042127,GO:1900036	nucleus|cytoplasm|identical protein binding|positive regulation of transcription by RNA polymerase II|cellular response to heat|protein phosphatase type 2A complex|regulation of cell population proliferation|positive regulation of cellular response to heat	--	--
Mr1	1	1.4005e-12	2.55164e-11	ENSMUSG00000026471	protein_coding	major histocompatibility complex, class I-related [Source:MGI Symbol;Acc:MGI:1195463]	--	GO:0016020,GO:0016021,GO:0009897,GO:0006955,GO:0005615,GO:0005886,GO:0005783,GO:0002376,GO:0045087,GO:0050829,GO:0002474,GO:0042612,GO:0032611,GO:0032620,GO:0002367	membrane|integral component of membrane|external side of plasma membrane|immune response|extracellular space|plasma membrane|endoplasmic reticulum|immune system process|innate immune response|defense response to Gram-negative bacterium|antigen processing and presentation of peptide antigen via MHC class I|MHC class I protein complex|interleukin-1 beta production|interleukin-17 production|cytokine…	--	--
Qsox1	3	0.00108941	0.00689503	ENSMUSG00000033684	protein_coding	quiescin Q6 sulfhydryl oxidase 1 [Source:MGI Symbol;Acc:MGI:1330818]	--	GO:0055114,GO:0045454,GO:0016972,GO:0016971,GO:0005615,GO:0016020,GO:0016021,GO:0000139,GO:0005794,GO:0045171,GO:0016491,GO:0005576,GO:0005783,GO:0043231,GO:0003756,GO:0070062,GO:0030173,GO:0016242,GO:0085029,GO:0071949	oxidation-reduction process|cell redox homeostasis|thiol oxidase activity|flavin-linked sulfhydryl oxidase activity|extracellular space|membrane|integral component of membrane|Golgi membrane|Golgi apparatus|intercellular bridge|oxidoreductase activity|extracellular region|endoplasmic reticulum|intracellular membrane-bounded organelle|protein disulfide isomerase activity|extracellular exosome|inte…	--	--
Tor1aip2	3	1.66622e-07	1.92396e-06	ENSMUSG00000050565	protein_coding	torsin A interacting protein 2 [Source:MGI Symbol;Acc:MGI:3582695]	--	GO:0016020,GO:0016021,GO:0005634,GO:0005515,GO:0005783,GO:0005789,GO:0090435,GO:0051117,GO:0005635,GO:0007029,GO:0032781,GO:0001671	membrane|integral component of membrane|nucleus|protein binding|endoplasmic reticulum|endoplasmic reticulum membrane|protein localization to nuclear envelope|ATPase binding|nuclear envelope|endoplasmic reticulum organization|positive regulation of ATPase activity|ATPase activator activity	--	--
Abl2	3	1.01952e-21	2.97875e-20	ENSMUSG00000026596	protein_coding	v-abl Abelson murine leukemia viral oncogene 2 (arg, Abelson-related gene) [Source:MGI Symbol;Acc:MGI:87860]	--	GO:0005515,GO:0005524,GO:0006468,GO:0004672,GO:0004713,GO:0004715,GO:0016740,GO:0000166,GO:0016301,GO:0016310,GO:0018108,GO:0005623,GO:0000287,GO:0001784,GO:0030145,GO:0007204,GO:0010863,GO:0010976,GO:0051353,GO:0071300	protein binding|ATP binding|protein phosphorylation|protein kinase activity|protein tyrosine kinase activity|non-membrane spanning protein tyrosine kinase activity|transferase activity|nucleotide binding|kinase activity|phosphorylation|peptidyl-tyrosine phosphorylation|cell|magnesium ion binding|phosphotyrosine residue binding|manganese ion binding|positive regulation of cytosolic calcium ion con…	mmu04014,mmu04012,mmu05416	Ras signaling pathway|ErbB signaling pathway|Viral myocarditis
Tor3a	3	0.000417541	0.00287304	ENSMUSG00000060519	protein_coding	torsin family 3, member A [Source:MGI Symbol;Acc:MGI:1353652]	--	GO:0005524,GO:0016887,GO:0005515,GO:0005737,GO:0000166,GO:0005783,GO:0005635,GO:0005788	ATP binding|ATPase activity|protein binding|cytoplasm|nucleotide binding|endoplasmic reticulum|nuclear envelope|endoplasmic reticulum lumen	--	--
Fam20b	3	0.00075587	0.00494293	ENSMUSG00000033557	protein_coding	family with sequence similarity 20, member B [Source:MGI Symbol;Acc:MGI:2443990]	--	GO:0005615,GO:0016020,GO:0016021,GO:0016740,GO:0000139,GO:0005794,GO:0046872,GO:0005654,GO:0000166,GO:0005524,GO:0016301,GO:0016310,GO:0062023,GO:0030166,GO:0016773	extracellular space|membrane|integral component of membrane|transferase activity|Golgi membrane|Golgi apparatus|metal ion binding|nucleoplasm|nucleotide binding|ATP binding|kinase activity|phosphorylation|collagen-containing extracellular matrix|proteoglycan biosynthetic process|phosphotransferase activity, alcohol group as acceptor	--	--
Ralgps2	1	1.1645e-08	1.52148e-07	ENSMUSG00000026594	protein_coding	Ral GEF with PH domain and SH3 binding motif 2 [Source:MGI Symbol;Acc:MGI:1925505]	--	GO:0005622,GO:0005085,GO:0007264,GO:0032485,GO:0016020,GO:0003674,GO:0005886,GO:0008150,GO:0005575,GO:0005737	intracellular|guanyl-nucleotide exchange factor activity|small GTPase mediated signal transduction|regulation of Ral protein signal transduction|membrane|molecular_function|plasma membrane|biological_process|cellular_component|cytoplasm	--	--
Angptl1	4	3.89862e-64	2.96158e-62	ENSMUSG00000033544	protein_coding	angiopoietin-like 1 [Source:MGI Symbol;Acc:MGI:1919963]	--	GO:0005615,GO:0005576,GO:0005102,GO:0007169	extracellular space|extracellular region|signaling receptor binding|transmembrane receptor protein tyrosine kinase signaling pathway	--	--
Pappa2	4	4.90047e-130	7.56994e-128	ENSMUSG00000073530	protein_coding	pappalysin 2 [Source:MGI Symbol;Acc:MGI:3051647]	--	GO:0008270,GO:0005515,GO:0006508,GO:0008237,GO:0005829,GO:0016324,GO:0004222,GO:0060349,GO:0009651	zinc ion binding|protein binding|proteolysis|metallopeptidase activity|cytosol|apical plasma membrane|metalloendopeptidase activity|bone morphogenesis|response to salt stress	--	--
4930523C07Rik	1	5.4529e-14	1.0847e-12	ENSMUSG00000090394	protein_coding	RIKEN cDNA 4930523C07 gene [Source:MGI Symbol;Acc:MGI:1914897]	--	GO:0016020,GO:0016021	membrane|integral component of membrane	--	--
Tnn	2	5.55302e-38	2.62488e-36	ENSMUSG00000026725	protein_coding	tenascin N [Source:MGI Symbol;Acc:MGI:2665790]	--	GO:0005515,GO:0009986,GO:0042802,GO:0005576,GO:0031012,GO:0005178,GO:0007160,GO:0043005,GO:0043025,GO:0007409,GO:0045668,GO:0033689,GO:0002076,GO:1905240,GO:0097442,GO:1990026	protein binding|cell surface|identical protein binding|extracellular region|extracellular matrix|integrin binding|cell-matrix adhesion|neuron projection|neuronal cell body|axonogenesis|negative regulation of osteoblast differentiation|negative regulation of osteoblast proliferation|osteoblast development|negative regulation of canonical Wnt signaling pathway involved in osteoblast differentiation…	mmu04151,mmu04512,mmu04510,mmu05206,mmu05165	PI3K-Akt signaling pathway|ECM-receptor interaction|Focal adhesion|MicroRNAs in cancer|Human papillomavirus infection
Cacybp	2	2.94776e-21	8.45941e-20	ENSMUSG00000014226	protein_coding	calcyclin binding protein [Source:MGI Symbol;Acc:MGI:1270839]	--	GO:0015631,GO:0031625,GO:0044548,GO:0005634,GO:0005654,GO:0005829,GO:0005515,GO:0005737,GO:0042803,GO:0043005,GO:0060548,GO:0044297,GO:1990830,GO:0055007,GO:0007507,GO:0045740,GO:0005641,GO:0019904,GO:0060416,GO:0019005,GO:0030877,GO:0007568,GO:0071277	tubulin binding|ubiquitin protein ligase binding|S100 protein binding|nucleus|nucleoplasm|cytosol|protein binding|cytoplasm|protein homodimerization activity|neuron projection|negative regulation of cell death|cell body|cellular response to leukemia inhibitory factor|cardiac muscle cell differentiation|heart development|positive regulation of DNA replication|nuclear envelope lumen|protein domain …	mmu04310	Wnt signaling pathway
Prdx6	4	9.93619e-25	3.27671e-23	ENSMUSG00000026701	protein_coding	peroxiredoxin 6 [Source:MGI Symbol;Acc:MGI:894320]	--	GO:0055114,GO:0016491,GO:0016209,GO:0045454,GO:0051920,GO:0005623,GO:0098869	oxidation-reduction process|oxidoreductase activity|antioxidant activity|cell redox homeostasis|peroxiredoxin activity|cell|cellular oxidant detoxification	--	--
Tnfsf18	3	3.03183e-05	0.000256573	ENSMUSG00000066755	protein_coding	tumor necrosis factor (ligand) superfamily, member 18 [Source:MGI Symbol;Acc:MGI:2673064]	--	GO:0005515,GO:0016020,GO:0006955,GO:0005164,GO:0016021,GO:0005886,GO:0042802,GO:0005125,GO:0005615,GO:0002376,GO:0009986,GO:0002250,GO:0033209,GO:0042531,GO:0045785,GO:0010759,GO:0050729,GO:0051092,GO:0002687,GO:0090026,GO:0032813,GO:0002309,GO:0042129,GO:0090073,GO:2000329,GO:2000508	protein binding|membrane|immune response|tumor necrosis factor receptor binding|integral component of membrane|plasma membrane|identical protein binding|cytokine activity|extracellular space|immune system process|cell surface|adaptive immune response|tumor necrosis factor-mediated signaling pathway|positive regulation of tyrosine phosphorylation of STAT protein|positive regulation of cell adhesio…	mmu04060	Cytokine-cytokine receptor interaction
Dnm3	1	4.83531e-05	0.000393914	ENSMUSG00000040265	protein_coding	dynamin 3 [Source:MGI Symbol;Acc:MGI:1341299]	--	GO:0005525,GO:0003924,GO:0000166,GO:0016787,GO:0005794,GO:0048471,GO:0005515,GO:0005737,GO:0042802,GO:0005886,GO:0005856,GO:0014069,GO:0016020,GO:0005874,GO:0005739,GO:0031410,GO:0045202,GO:0007416,GO:0030424,GO:0008017,GO:0001917,GO:0098793,GO:0051491,GO:0043197,GO:0098978,GO:0046847,GO:0006897,GO:0061001,GO:0045211,GO:0050998,GO:0061002,GO:0043083,GO:0048488,GO:0000266,GO:0031802,GO:0031798,GO:…	GTP binding|GTPase activity|nucleotide binding|hydrolase activity|Golgi apparatus|perinuclear region of cytoplasm|protein binding|cytoplasm|identical protein binding|plasma membrane|cytoskeleton|postsynaptic density|membrane|microtubule|mitochondrion|cytoplasmic vesicle|synapse|synapse assembly|axon|microtubule binding|photoreceptor inner segment|presynapse|positive regulation of filopodium assem…	mmu04072,mmu04144,mmu04961,mmu04721,mmu05100	Phospholipase D signaling pathway|Endocytosis|Endocrine and other factor-regulated calcium reabsorption|Synaptic vesicle cycle|Bacterial invasion of epithelial cells
Dnm3os	3	2.82606e-108	3.72405e-106	ENSMUSG00000078190	lncRNA	dynamin 3, opposite strand [Source:MGI Symbol;Acc:MGI:3052332]	--	--	--	--	--
Vamp4	4	1.87503e-05	0.000164453	ENSMUSG00000026696	protein_coding	vesicle-associated membrane protein 4 [Source:MGI Symbol;Acc:MGI:1858730]	--	GO:0016021,GO:0016192,GO:0016020,GO:0000226,GO:0016189,GO:0035493,GO:0090161,GO:1900242,GO:0005794,GO:0008021,GO:0009986,GO:0030285,GO:0071346,GO:0045335,GO:0005802,GO:1901998,GO:0043001,GO:0031201,GO:0042996,GO:0099067	integral component of membrane|vesicle-mediated transport|membrane|microtubule cytoskeleton organization|synaptic vesicle to endosome fusion|SNARE complex assembly|Golgi ribbon formation|regulation of synaptic vesicle endocytosis|Golgi apparatus|synaptic vesicle|cell surface|integral component of synaptic vesicle membrane|cellular response to interferon-gamma|phagocytic vesicle|trans-Golgi networ…	mmu04130	SNARE interactions in vesicular transport
Myoc	1	0	0	ENSMUSG00000026697	protein_coding	myocilin [Source:MGI Symbol;Acc:MGI:1202864]	--	GO:0005615,GO:0030335,GO:0051492,GO:0001952,GO:0016020,GO:0005794,GO:0046872,GO:0005737,GO:0031410,GO:0042995,GO:0005576,GO:0005739,GO:0005743,GO:0005515,GO:0033268,GO:0005783,GO:0051897,GO:0001953,GO:0005741,GO:0031175,GO:0005929,GO:0051496,GO:0060348,GO:0051497,GO:0043408,GO:0001649,GO:0062023,GO:0014068,GO:0035024,GO:0030971,GO:0005758,GO:0005109,GO:0005791,GO:0051894,GO:0001968,GO:0043220,GO:…	extracellular space|positive regulation of cell migration|regulation of stress fiber assembly|regulation of cell-matrix adhesion|membrane|Golgi apparatus|metal ion binding|cytoplasm|cytoplasmic vesicle|cell projection|extracellular region|mitochondrion|mitochondrial inner membrane|protein binding|node of Ranvier|endoplasmic reticulum|positive regulation of protein kinase B signaling|negative regu…	--	--
Prrc2c	3	7.88403e-05	0.000620668	ENSMUSG00000040225	protein_coding	proline-rich coiled-coil 2C [Source:MGI Symbol;Acc:MGI:1913754]	--	GO:0005829,GO:0008022,GO:0002244	cytosol|protein C-terminus binding|hematopoietic progenitor cell differentiation	--	--
Fmo1	1	1.2347e-160	2.33114e-158	ENSMUSG00000040181	protein_coding	flavin containing monooxygenase 1 [Source:MGI Symbol;Acc:MGI:1310002]	--	GO:0050660,GO:0055114,GO:0004499,GO:0050661,GO:0016020,GO:0016021,GO:0004497,GO:0016491,GO:0043231,GO:0005783,GO:0005789,GO:0017144,GO:0031090,GO:0009404,GO:0006082,GO:0070995,GO:0006970,GO:0032496	flavin adenine dinucleotide binding|oxidation-reduction process|N,N-dimethylaniline monooxygenase activity|NADP binding|membrane|integral component of membrane|monooxygenase activity|oxidoreductase activity|intracellular membrane-bounded organelle|endoplasmic reticulum|endoplasmic reticulum membrane|drug metabolic process|organelle membrane|toxin metabolic process|organic acid metabolic process|N…	mmu00982	Drug metabolism - cytochrome P450
Fmo2	1	0	0	ENSMUSG00000040170	protein_coding	flavin containing monooxygenase 2 [Source:MGI Symbol;Acc:MGI:1916776]	--	GO:0050660,GO:0055114,GO:0004499,GO:0050661,GO:0016020,GO:0016021,GO:0004497,GO:0016491,GO:0005783,GO:0005789,GO:0017144,GO:0043231,GO:0031090,GO:0006805,GO:0009404,GO:0006739,GO:0006082,GO:0070995,GO:0072592	flavin adenine dinucleotide binding|oxidation-reduction process|N,N-dimethylaniline monooxygenase activity|NADP binding|membrane|integral component of membrane|monooxygenase activity|oxidoreductase activity|endoplasmic reticulum|endoplasmic reticulum membrane|drug metabolic process|intracellular membrane-bounded organelle|organelle membrane|xenobiotic metabolic process|toxin metabolic process|NAD…	mmu00982	Drug metabolism - cytochrome P450
Prrx1	1	6.64779e-26	2.28566e-24	ENSMUSG00000026586	protein_coding	paired related homeobox 1 [Source:MGI Symbol;Acc:MGI:97712]	Homeobox	GO:0003677,GO:0006355,GO:0043565,GO:0005634,GO:0005654,GO:0005829,GO:0007275,GO:0045944,GO:0000122,GO:0042472,GO:0060021,GO:0003713,GO:0000978,GO:0001227,GO:0048844,GO:0045880,GO:0048704,GO:0048701,GO:0051216,GO:0071837,GO:0030326,GO:0042474,GO:0097150,GO:0002053,GO:0048664,GO:0070570	DNA binding|regulation of transcription, DNA-templated|sequence-specific DNA binding|nucleus|nucleoplasm|cytosol|multicellular organism development|positive regulation of transcription by RNA polymerase II|negative regulation of transcription by RNA polymerase II|inner ear morphogenesis|roof of mouth development|transcription coactivator activity|RNA polymerase II proximal promoter sequence-speci…	--	--
Gorab	1	3.12577e-06	3.0785e-05	ENSMUSG00000040124	protein_coding	golgin, RAB6-interacting [Source:MGI Symbol;Acc:MGI:2138271]	--	GO:0005794,GO:0005634,GO:0005654,GO:0005829,GO:0005737,GO:0005730,GO:1905515,GO:0031069,GO:0005515,GO:1901622	Golgi apparatus|nucleus|nucleoplasm|cytosol|cytoplasm|nucleolus|non-motile cilium assembly|hair follicle morphogenesis|protein binding|positive regulation of smoothened signaling pathway involved in dorsal/ventral neural tube patterning	mmu04115	p53 signaling pathway
BC055324	3	0.000137677	0.00103853	ENSMUSG00000041406	protein_coding	cDNA sequence BC055324 [Source:MGI Symbol;Acc:MGI:3590554]	--	GO:0003674,GO:0008150,GO:0005575	molecular_function|biological_process|cellular_component	--	--
Sell	2	3.84196e-14	7.71859e-13	ENSMUSG00000026581	protein_coding	selectin, lymphocyte [Source:MGI Symbol;Acc:MGI:98279]	--	GO:0016020,GO:0007155,GO:0050900,GO:0016021,GO:0046872,GO:0016339,GO:0009897,GO:0005886,GO:0009986,GO:0005515,GO:0005887,GO:0030246,GO:0042981,GO:0005509,GO:0050839,GO:0002020,GO:0070492,GO:0090023,GO:0050901,GO:0033198,GO:0051861	membrane|cell adhesion|leukocyte migration|integral component of membrane|metal ion binding|calcium-dependent cell-cell adhesion via plasma membrane cell adhesion molecules|external side of plasma membrane|plasma membrane|cell surface|protein binding|integral component of plasma membrane|carbohydrate binding|regulation of apoptotic process|calcium ion binding|cell adhesion molecule binding|protea…	mmu04514	Cell adhesion molecules (CAMs)
Selp	3	0.000288847	0.00205041	ENSMUSG00000026580	protein_coding	selectin, platelet [Source:MGI Symbol;Acc:MGI:98280]	--	GO:0016020,GO:0005509,GO:0007155,GO:0016021,GO:0046872,GO:0005615,GO:0009897,GO:0005886,GO:0008201,GO:0005515,GO:0098609,GO:0005887,GO:0030246,GO:0016339,GO:0006954,GO:0014068,GO:0050900,GO:0035584,GO:0045785,GO:0007157,GO:0070492,GO:0048306,GO:0002687,GO:0071354,GO:0031092,GO:0033691,GO:0007159,GO:0050901,GO:0001530,GO:0002691,GO:0033623,GO:0042806,GO:0010572	membrane|calcium ion binding|cell adhesion|integral component of membrane|metal ion binding|extracellular space|external side of plasma membrane|plasma membrane|heparin binding|protein binding|cell-cell adhesion|integral component of plasma membrane|carbohydrate binding|calcium-dependent cell-cell adhesion via plasma membrane cell adhesion molecules|inflammatory response|positive regulation of ph…	mmu04514,mmu05150,mmu05144	Cell adhesion molecules (CAMs)|Staphylococcus aureus infection|Malaria
Dpt	1	4.54662e-11	7.31743e-10	ENSMUSG00000026574	protein_coding	dermatopontin [Source:MGI Symbol;Acc:MGI:1928392]	--	GO:0005615,GO:0005576,GO:0007155,GO:0008285,GO:0062023,GO:0005201,GO:0030199	extracellular space|extracellular region|cell adhesion|negative regulation of cell population proliferation|collagen-containing extracellular matrix|extracellular matrix structural constituent|collagen fibril organization	--	--
Xcl1	2	3.4375e-07	3.82557e-06	ENSMUSG00000026573	protein_coding	chemokine (C motif) ligand 1 [Source:MGI Symbol;Acc:MGI:104593]	--	GO:0005576,GO:0006955,GO:0008009,GO:0005615,GO:0005623,GO:0042803,GO:0005125,GO:0007186,GO:0006935,GO:0071346,GO:0045892,GO:0043547,GO:0060326,GO:0009615,GO:0031640,GO:0032689,GO:0061844,GO:0006954,GO:0051209,GO:0032733,GO:0032703,GO:0051281,GO:0048020,GO:0002548,GO:0030593,GO:0048247,GO:0070098,GO:0070374,GO:0071347,GO:0071356,GO:0090023,GO:0043433,GO:0048245,GO:0071560,GO:0042379,GO:0007267,GO:…	extracellular region|immune response|chemokine activity|extracellular space|cell|protein homodimerization activity|cytokine activity|G protein-coupled receptor signaling pathway|chemotaxis|cellular response to interferon-gamma|negative regulation of transcription, DNA-templated|positive regulation of GTPase activity|cell chemotaxis|response to virus|killing of cells of other organism|negative reg…	mmu04060,mmu04062	Cytokine-cytokine receptor interaction|Chemokine signaling pathway
Gpr161	3	5.57503e-05	0.000450538	ENSMUSG00000040836	protein_coding	G protein-coupled receptor 161 [Source:MGI Symbol;Acc:MGI:2685054]	--	GO:0007186,GO:0016021,GO:0004930,GO:0016020,GO:0005886,GO:0005515,GO:0007165,GO:0007275,GO:0042995,GO:0005929,GO:0060170,GO:0055037,GO:0007189,GO:1901621	G protein-coupled receptor signaling pathway|integral component of membrane|G protein-coupled receptor activity|membrane|plasma membrane|protein binding|signal transduction|multicellular organism development|cell projection|cilium|ciliary membrane|recycling endosome|adenylate cyclase-activating G protein-coupled receptor signaling pathway|negative regulation of smoothened signaling pathway involv…	mmu04340	Hedgehog signaling pathway
Mpc2	4	3.01929e-10	4.57213e-09	ENSMUSG00000026568	protein_coding	mitochondrial pyruvate carrier 2 [Source:MGI Symbol;Acc:MGI:1917706]	--	GO:0005743,GO:0006850,GO:0016020,GO:0016021,GO:0005739,GO:0061732,GO:0035774,GO:0050833,GO:0031305	mitochondrial inner membrane|mitochondrial pyruvate transmembrane transport|membrane|integral component of membrane|mitochondrion|mitochondrial acetyl-CoA biosynthetic process from pyruvate|positive regulation of insulin secretion involved in cellular response to glucose stimulus|pyruvate transmembrane transporter activity|integral component of mitochondrial inner membrane	--	--
Creg1	1	1.21894e-05	0.000109346	ENSMUSG00000040713	protein_coding	cellular repressor of E1A-stimulated genes 1 [Source:MGI Symbol;Acc:MGI:1344382]	--	GO:0048037,GO:0005615,GO:0005576,GO:0008134,GO:0006355,GO:0005667,GO:0040008	cofactor binding|extracellular space|extracellular region|transcription factor binding|regulation of transcription, DNA-templated|transcription factor complex|regulation of growth	--	--
Cd247	2	0.00122049	0.00764969	ENSMUSG00000005763	protein_coding	CD247 antigen [Source:MGI Symbol;Acc:MGI:88334]	--	GO:0016020,GO:0007166,GO:0004888,GO:0016021,GO:0005515,GO:0005737,GO:0042802,GO:0042803,GO:0005886,GO:0002376,GO:0050852,GO:1990782,GO:0002250,GO:0051289,GO:2000010,GO:0070207,GO:0042101,GO:0042105,GO:0032623	membrane|cell surface receptor signaling pathway|transmembrane signaling receptor activity|integral component of membrane|protein binding|cytoplasm|identical protein binding|protein homodimerization activity|plasma membrane|immune system process|T cell receptor signaling pathway|protein tyrosine kinase binding|adaptive immune response|protein homotetramerization|positive regulation of protein loc…	mmu04650,mmu04660,mmu04658,mmu04659,mmu05142	Natural killer cell mediated cytotoxicity|T cell receptor signaling pathway|Th1 and Th2 cell differentiation|Th17 cell differentiation|Chagas disease (American trypanosomiasis)
Fam78b	1	6.85104e-06	6.43169e-05	ENSMUSG00000060568	protein_coding	family with sequence similarity 78, member B [Source:MGI Symbol;Acc:MGI:2443050]	--	GO:0003674,GO:0008150,GO:0005575	molecular_function|biological_process|cellular_component	--	--
Uck2	2	4.08257e-45	2.23021e-43	ENSMUSG00000026558	protein_coding	uridine-cytidine kinase 2 [Source:MGI Symbol;Acc:MGI:1931744]	--	GO:0005524,GO:0016301,GO:0019206,GO:0006238,GO:0044206,GO:0016740,GO:0005829,GO:0000166,GO:0042802,GO:0016310,GO:0043231,GO:0005515,GO:0004849,GO:0044211,GO:0009165	ATP binding|kinase activity|nucleoside kinase activity|CMP salvage|UMP salvage|transferase activity|cytosol|nucleotide binding|identical protein binding|phosphorylation|intracellular membrane-bounded organelle|protein binding|uridine kinase activity|CTP salvage|nucleotide biosynthetic process	mmu00240,mmu00983	Pyrimidine metabolism|Drug metabolism - other enzymes
Mgst3	4	1.4255e-17	3.52121e-16	ENSMUSG00000026688	protein_coding	microsomal glutathione S-transferase 3 [Source:MGI Symbol;Acc:MGI:1913697]	--	GO:0016020,GO:0016021,GO:0016740,GO:0016491,GO:0055114,GO:0043231,GO:0098869,GO:0006629,GO:0019370,GO:0004364,GO:0004464,GO:0004602,GO:0005635,GO:0005783,GO:0005789,GO:0031090,GO:0010243	membrane|integral component of membrane|transferase activity|oxidoreductase activity|oxidation-reduction process|intracellular membrane-bounded organelle|cellular oxidant detoxification|lipid metabolic process|leukotriene biosynthetic process|glutathione transferase activity|leukotriene-C4 synthase activity|glutathione peroxidase activity|nuclear envelope|endoplasmic reticulum|endoplasmic reticul…	mmu00480,mmu00980,mmu00982,mmu00983,mmu05200,mmu05204,mmu05225,mmu05418,mmu01524	Glutathione metabolism|Metabolism of xenobiotics by cytochrome P450|Drug metabolism - cytochrome P450|Drug metabolism - other enzymes|Pathways in cancer|Chemical carcinogenesis|Hepatocellular carcinoma|Fluid shear stress and atherosclerosis|Platinum drug resistance
Rxrg	4	1.35997e-08	1.76545e-07	ENSMUSG00000015843	protein_coding	retinoid X receptor gamma [Source:MGI Symbol;Acc:MGI:98216]	RXR-like	GO:0003677,GO:0003707,GO:0008270,GO:0006355,GO:0005634,GO:0003700,GO:0043565,GO:0046872,GO:0005737,GO:0045944,GO:0000977,GO:0043401,GO:0030154,GO:0090575,GO:0006357,GO:0004879,GO:0048856,GO:0031641,GO:0048384,GO:0032526,GO:0044323,GO:1901522	DNA binding|steroid hormone receptor activity|zinc ion binding|regulation of transcription, DNA-templated|nucleus|DNA-binding transcription factor activity|sequence-specific DNA binding|metal ion binding|cytoplasm|positive regulation of transcription by RNA polymerase II|RNA polymerase II regulatory region sequence-specific DNA binding|steroid hormone mediated signaling pathway|cell differentiati…	mmu04659,mmu04920,mmu03320,mmu04919,mmu05200,mmu05202,mmu05226,mmu05216,mmu05222,mmu05223	Th17 cell differentiation|Adipocytokine signaling pathway|PPAR signaling pathway|Thyroid hormone signaling pathway|Pathways in cancer|Transcriptional misregulation in cancers|Gastric cancer|Thyroid cancer|Small cell lung cancer|Non-small cell lung cancer
Nuf2	2	1.38424e-05	0.000123351	ENSMUSG00000026683	protein_coding	NUF2, NDC80 kinetochore complex component [Source:MGI Symbol;Acc:MGI:1914227]	--	GO:0000776,GO:0031262,GO:0005634,GO:0005694,GO:0000775,GO:0007049,GO:0051301,GO:0000777,GO:0044877,GO:0007052,GO:0051315,GO:0000778,GO:0045132,GO:0008608,GO:0051383	kinetochore|Ndc80 complex|nucleus|chromosome|chromosome, centromeric region|cell cycle|cell division|condensed chromosome kinetochore|protein-containing complex binding|mitotic spindle organization|attachment of mitotic spindle microtubules to kinetochore|condensed nuclear chromosome kinetochore|meiotic chromosome segregation|attachment of spindle microtubules to kinetochore|kinetochore organizat…	--	--
Hsd17b7	3	2.36528e-05	0.000203798	ENSMUSG00000026675	protein_coding	hydroxysteroid (17-beta) dehydrogenase 7 [Source:MGI Symbol;Acc:MGI:1330808]	--	GO:0016020,GO:0016021,GO:0005886,GO:0016491,GO:0055114,GO:0005783,GO:0006629,GO:0006694,GO:0007399,GO:0048706,GO:0030154,GO:0005148,GO:0004303,GO:0006703,GO:0006695,GO:0000253	membrane|integral component of membrane|plasma membrane|oxidoreductase activity|oxidation-reduction process|endoplasmic reticulum|lipid metabolic process|steroid biosynthetic process|nervous system development|embryonic skeletal system development|cell differentiation|prolactin receptor binding|estradiol 17-beta-dehydrogenase activity|estrogen biosynthetic process|cholesterol biosynthetic process…	mmu00100,mmu00140,mmu04913	Steroid biosynthesis|Steroid hormone biosynthesis|Ovarian Steroidogenesis
Uap1	3	1.4543e-290	5.94329e-288	ENSMUSG00000026670	protein_coding	UDP-N-acetylglucosamine pyrophosphorylase 1 [Source:MGI Symbol;Acc:MGI:1334459]	--	GO:0070569,GO:0003977,GO:0030246,GO:0042802,GO:0006047,GO:0005654,GO:0005829,GO:0005886	uridylyltransferase activity|UDP-N-acetylglucosamine diphosphorylase activity|carbohydrate binding|identical protein binding|UDP-N-acetylglucosamine metabolic process|nucleoplasm|cytosol|plasma membrane	mmu00520	Amino sugar and nucleotide sugar metabolism
Olfml2b	1	1.45608e-22	4.43906e-21	ENSMUSG00000038463	protein_coding	olfactomedin-like 2B [Source:MGI Symbol;Acc:MGI:2443310]	--	GO:0005615,GO:0005576,GO:0031012,GO:0030198,GO:0050840	extracellular space|extracellular region|extracellular matrix|extracellular matrix organization|extracellular matrix binding	--	--
Sdhc	3	1.31753e-17	3.26201e-16	ENSMUSG00000058076	protein_coding	succinate dehydrogenase complex, subunit C, integral membrane protein [Source:MGI Symbol;Acc:MGI:1913302]	--	GO:0009055,GO:0016020,GO:0016627,GO:0006099,GO:0000104,GO:0045281,GO:0016021,GO:0046872,GO:0055114,GO:0005739,GO:0005743,GO:0020037,GO:0006121,GO:0005749,GO:0022900	electron transfer activity|membrane|oxidoreductase activity, acting on the CH-CH group of donors|tricarboxylic acid cycle|succinate dehydrogenase activity|succinate dehydrogenase complex|integral component of membrane|metal ion binding|oxidation-reduction process|mitochondrion|mitochondrial inner membrane|heme binding|mitochondrial electron transport, succinate to ubiquinone|mitochondrial respira…	mmu00020,mmu00190,mmu04714,mmu05010,mmu05012,mmu05016,mmu04932	Citrate cycle (TCA cycle)|Oxidative phosphorylation|Thermogenesis|Alzheimer's disease|Parkinson's disease|Huntington's disease|Non-alcoholic fatty liver disease (NAFLD)
Fcer1g	3	6.649e-14	1.31534e-12	ENSMUSG00000058715	protein_coding	Fc receptor, IgE, high affinity I, gamma polypeptide [Source:MGI Symbol;Acc:MGI:95496]	--	GO:0016020,GO:0007166,GO:0004888,GO:0016021,GO:0046872,GO:0042742,GO:0045087,GO:0009897,GO:0005886,GO:0016064,GO:0009986,GO:0005515,GO:0051260,GO:0042803,GO:0007229,GO:0032998,GO:0005887,GO:0019767,GO:0002376,GO:0050776,GO:0050766,GO:0019863,GO:0032755,GO:0032760,GO:0030593,GO:0007165,GO:0072659,GO:0045121,GO:0030316,GO:0032733,GO:2000010,GO:0019886,GO:0043306,GO:0002283,GO:0001798,GO:0033026,GO:…	membrane|cell surface receptor signaling pathway|transmembrane signaling receptor activity|integral component of membrane|metal ion binding|defense response to bacterium|innate immune response|external side of plasma membrane|plasma membrane|immunoglobulin mediated immune response|cell surface|protein binding|protein homooligomerization|protein homodimerization activity|integrin-mediated signalin…	mmu04072,mmu04071,mmu04611,mmu04625,mmu04650,mmu04664,mmu05310,mmu05152	Phospholipase D signaling pathway|Sphingolipid signaling pathway|Platelet activation|C-type lectin receptor signaling pathway|Natural killer cell mediated cytotoxicity|Fc epsilon RI signaling pathway|Asthma|Tuberculosis
Ndufs2	3	9.224e-06	8.477e-05	ENSMUSG00000013593	protein_coding	NADH:ubiquinone oxidoreductase core subunit S2 [Source:MGI Symbol;Acc:MGI:2385112]	--	GO:0055114,GO:0048038,GO:0051287,GO:0016651,GO:0016020,GO:0046872,GO:0005654,GO:0016491,GO:0005739,GO:0005743,GO:0051536,GO:0051539,GO:0070469,GO:0006979,GO:0031625,GO:0042775,GO:0003954,GO:0008137,GO:0005747	oxidation-reduction process|quinone binding|NAD binding|oxidoreductase activity, acting on NAD(P)H|membrane|metal ion binding|nucleoplasm|oxidoreductase activity|mitochondrion|mitochondrial inner membrane|iron-sulfur cluster binding|4 iron, 4 sulfur cluster binding|respirasome|response to oxidative stress|ubiquitin protein ligase binding|mitochondrial ATP synthesis coupled electron transport|NADH…	mmu00190,mmu04723,mmu04714,mmu05010,mmu05012,mmu05016,mmu04932	Oxidative phosphorylation|Retrograde endocannabinoid signaling|Thermogenesis|Alzheimer's disease|Parkinson's disease|Huntington's disease|Non-alcoholic fatty liver disease (NAFLD)
Adamts4	3	4.54318e-267	1.72561e-264	ENSMUSG00000006403	protein_coding	a disintegrin-like and metallopeptidase (reprolysin type) with thrombospondin type 1 motif, 4 [Source:MGI Symbol;Acc:MGI:1339949]	--	GO:0006508,GO:0004222,GO:0008237,GO:0046872,GO:0005615,GO:0016787,GO:0005515,GO:0008233,GO:0005576,GO:0042742,GO:0016607,GO:0002020,GO:0062023	proteolysis|metalloendopeptidase activity|metallopeptidase activity|metal ion binding|extracellular space|hydrolase activity|protein binding|peptidase activity|extracellular region|defense response to bacterium|nuclear speck|protease binding|collagen-containing extracellular matrix	--	--
Gm20045	1	3.73501e-05	0.000310067	ENSMUSG00000103983	lncRNA	predicted gene, 20045 [Source:MGI Symbol;Acc:MGI:5012230]	--	--	--	--	--
Arhgap30	2	1.71718e-08	2.20347e-07	ENSMUSG00000048865	protein_coding	Rho GTPase activating protein 30 [Source:MGI Symbol;Acc:MGI:2684948]	--	GO:0007165,GO:0043231	signal transduction|intracellular membrane-bounded organelle	--	--
Alyref2	1	0.00072261	0.00474755	ENSMUSG00000060244	protein_coding	Aly/REF export factor 2 [Source:MGI Symbol;Acc:MGI:1913144]	--	GO:0003676,GO:0003723	nucleic acid binding|RNA binding	mmu03040,mmu03013,mmu03015,mmu05168	Spliceosome|RNA transport|mRNA surveillance pathway|Herpes simplex infection
Cd244a	2	6.80395e-05	0.000541715	ENSMUSG00000004709	protein_coding	natural killer cell receptor 2B4 precursor	--	GO:0001773,GO:0002250,GO:0002323,GO:0009897,GO:0016021,GO:0032819,GO:0038023,GO:0042288,GO:0045087,GO:0060732,GO:0071663,GO:1902715,GO:2000484,GO:2000566	myeloid dendritic cell activation|adaptive immune response|natural killer cell activation involved in immune response|external side of plasma membrane|integral component of membrane|positive regulation of natural killer cell proliferation|signaling receptor activity|MHC class I protein binding|innate immune response|positive regulation of inositol phosphate biosynthetic process|positive regulatio…	mmu04650	Natural killer cell mediated cytotoxicity
Cd48	3	9.84774e-08	1.16376e-06	ENSMUSG00000015355	protein_coding	CD48 antigen [Source:MGI Symbol;Acc:MGI:88339]	--	GO:0038023,GO:0003823,GO:0002819,GO:0016020,GO:0009897,GO:0005886,GO:0032991,GO:0005515,GO:0031225,GO:0007165,GO:0046658,GO:0045121,GO:0042110,GO:0045576	signaling receptor activity|antigen binding|regulation of adaptive immune response|membrane|external side of plasma membrane|plasma membrane|protein-containing complex|protein binding|anchored component of membrane|signal transduction|anchored component of plasma membrane|membrane raft|T cell activation|mast cell activation	mmu04650	Natural killer cell mediated cytotoxicity
Cd84	2	0.0010346	0.00658169	ENSMUSG00000038147	protein_coding	CD84 antigen [Source:MGI Symbol;Acc:MGI:1336885]	--	GO:0016020,GO:0016021,GO:0042802,GO:0032685,GO:0032701,GO:0033004,GO:0043305,GO:2001256	membrane|integral component of membrane|identical protein binding|negative regulation of granulocyte macrophage colony-stimulating factor production|negative regulation of interleukin-18 production|negative regulation of mast cell activation|negative regulation of mast cell degranulation|regulation of store-operated calcium entry	--	--
Copa	3	3.26618e-22	9.83662e-21	ENSMUSG00000026553	protein_coding	coatomer protein complex subunit alpha [Source:MGI Symbol;Acc:MGI:1334462]	--	GO:0005515,GO:0005198,GO:0006886,GO:0016192,GO:0030117,GO:0030126,GO:0007165,GO:0016020,GO:0000139,GO:0005794,GO:0005615,GO:0005737,GO:0015031,GO:0031410,GO:0005576,GO:0005179,GO:0006888,GO:0006890,GO:0030157,GO:0006891,GO:0030663	protein binding|structural molecule activity|intracellular protein transport|vesicle-mediated transport|membrane coat|COPI vesicle coat|signal transduction|membrane|Golgi membrane|Golgi apparatus|extracellular space|cytoplasm|protein transport|cytoplasmic vesicle|extracellular region|hormone activity|endoplasmic reticulum to Golgi vesicle-mediated transport|retrograde vesicle-mediated transport, …	--	--
Dcaf8	1	8.56906e-05	0.000670509	ENSMUSG00000026554	protein_coding	DDB1 and CUL4 associated factor 8 [Source:MGI Symbol;Acc:MGI:91860]	--	GO:0003674,GO:0008150,GO:0005634,GO:0005654,GO:0005829,GO:0005737,GO:0016567,GO:0005739,GO:0080008,GO:0005515	molecular_function|biological_process|nucleus|nucleoplasm|cytosol|cytoplasm|protein ubiquitination|mitochondrion|Cul4-RING E3 ubiquitin ligase complex|protein binding	--	--
Igsf8	2	0.000310616	0.00219037	ENSMUSG00000038034	protein_coding	immunoglobulin superfamily, member 8 [Source:MGI Symbol;Acc:MGI:2154090]	--	GO:0016020,GO:0016021	membrane|integral component of membrane	--	--
Atp1a2	1	9.3284e-47	5.28364e-45	ENSMUSG00000007097	protein_coding	ATPase, Na+/K+ transporting, alpha 2 polypeptide [Source:MGI Symbol;Acc:MGI:88106]	--	GO:0016021,GO:0005524,GO:0006813,GO:0000166,GO:0008556,GO:0016020,GO:0046872,GO:0005886,GO:0005515,GO:0005737,GO:0006811,GO:0043005,GO:0042383,GO:0005768,GO:0006814,GO:0046034,GO:1902600,GO:0045202,GO:0051481,GO:0008542,GO:0008144,GO:0043197,GO:0016887,GO:0005901,GO:0031402,GO:0014704,GO:0030315,GO:0051087,GO:0008344,GO:0006883,GO:0006940,GO:0002087,GO:0071383,GO:0006937,GO:0086004,GO:1990239,GO:…	integral component of membrane|ATP binding|potassium ion transport|nucleotide binding|potassium transmembrane transporter activity, phosphorylative mechanism|membrane|metal ion binding|plasma membrane|protein binding|cytoplasm|ion transport|neuron projection|sarcolemma|endosome|sodium ion transport|ATP metabolic process|proton transmembrane transport|synapse|negative regulation of cytosolic calci…	mmu04024,mmu04022,mmu04911,mmu04918,mmu04919,mmu04925,mmu04260,mmu04261,mmu04970,mmu04971,mmu04972,mmu04976,mmu04973,mmu04974,mmu04978,mmu04960,mmu04961,mmu04964	cAMP signaling pathway|cGMP - PKG signaling pathway|Insulin secretion|Thyroid hormone synthesis|Thyroid hormone signaling pathway|Aldosterone synthesis and secretion|Cardiac muscle contraction|Adrenergic signaling in cardiomyocytes|Salivary secretion|Gastric acid secretion|Pancreatic secretion|Bile secretion|Carbohydrate digestion and absorption|Protein digestion and absorption|Mineral absorption…
Tagln2	2	2.49603e-198	6.65986e-196	ENSMUSG00000026547	protein_coding	transgelin 2 [Source:MGI Symbol;Acc:MGI:1312985]	--	GO:0005515,GO:0030855	protein binding|epithelial cell differentiation	--	--
Ackr1	3	3.41953e-07	3.8082e-06	ENSMUSG00000037872	protein_coding	atypical chemokine receptor 1 (Duffy blood group) [Source:MGI Symbol;Acc:MGI:1097689]	--	GO:0016021,GO:0006954,GO:0019956,GO:0070098,GO:0016020,GO:0019957	integral component of membrane|inflammatory response|chemokine binding|chemokine-mediated signaling pathway|membrane|C-C chemokine binding	mmu05144	Malaria
Ifi206	2	8.60261e-14	1.68426e-12	ENSMUSG00000037849	protein_coding	interferon activated gene 206 [Source:MGI Symbol;Acc:MGI:3646410]	--	GO:0002218,GO:0035458,GO:0005634,GO:0005829,GO:0042802,GO:0000978,GO:0005730,GO:0000122,GO:0008134,GO:0003690,GO:0001227	activation of innate immune response|cellular response to interferon-beta|nucleus|cytosol|identical protein binding|RNA polymerase II proximal promoter sequence-specific DNA binding|nucleolus|negative regulation of transcription by RNA polymerase II|transcription factor binding|double-stranded DNA binding|DNA-binding transcription repressor activity, RNA polymerase II-specific	--	--
Ifi209	2	4.6781e-09	6.39426e-08	ENSMUSG00000043263	protein_coding	interferon activated gene 209 [Source:MGI Symbol;Acc:MGI:2138243]	--	GO:0002218,GO:0035458,GO:0005634,GO:0005829,GO:0042802,GO:0000978,GO:0005730,GO:0000122,GO:0008134,GO:0003690,GO:0001227	activation of innate immune response|cellular response to interferon-beta|nucleus|cytosol|identical protein binding|RNA polymerase II proximal promoter sequence-specific DNA binding|nucleolus|negative regulation of transcription by RNA polymerase II|transcription factor binding|double-stranded DNA binding|DNA-binding transcription repressor activity, RNA polymerase II-specific	--	--
Ifi208	3	5.30443e-06	5.04875e-05	ENSMUSG00000066677	protein_coding	interferon activated gene 208 [Source:MGI Symbol;Acc:MGI:2442822]	--	GO:0002218,GO:0035458,GO:0005634,GO:0005829,GO:0042802,GO:0000978,GO:0005730,GO:0000122,GO:0008134,GO:0003690,GO:0001227	activation of innate immune response|cellular response to interferon-beta|nucleus|cytosol|identical protein binding|RNA polymerase II proximal promoter sequence-specific DNA binding|nucleolus|negative regulation of transcription by RNA polymerase II|transcription factor binding|double-stranded DNA binding|DNA-binding transcription repressor activity, RNA polymerase II-specific	--	--
Ifi207	1	6.04491e-12	1.04632e-10	ENSMUSG00000073490	protein_coding	interferon activated gene 207 [Source:MGI Symbol;Acc:MGI:2138302]	--	GO:0002218,GO:0035458,GO:0005634,GO:0005829,GO:0042802,GO:0000978,GO:0005730,GO:0000122,GO:0008134,GO:0003690,GO:0001227	activation of innate immune response|cellular response to interferon-beta|nucleus|cytosol|identical protein binding|RNA polymerase II proximal promoter sequence-specific DNA binding|nucleolus|negative regulation of transcription by RNA polymerase II|transcription factor binding|double-stranded DNA binding|DNA-binding transcription repressor activity, RNA polymerase II-specific	mmu04621	NOD-like receptor signaling pathway
Ifi204	3	2.19385e-09	3.08889e-08	ENSMUSG00000073489	protein_coding	interferon activated gene 204 [Source:MGI Symbol;Acc:MGI:96429]	--	GO:0002218,GO:0035458,GO:0005634,GO:0005654,GO:0005829,GO:0005515,GO:0005737,GO:0042802,GO:0007275,GO:0009617,GO:0000978,GO:0005730,GO:0016607,GO:0000122,GO:0003712,GO:0006357,GO:0008134,GO:0003690,GO:0048839,GO:0001227,GO:0042771,GO:0032731,GO:0035457,GO:0042405,GO:0045669	activation of innate immune response|cellular response to interferon-beta|nucleus|nucleoplasm|cytosol|protein binding|cytoplasm|identical protein binding|multicellular organism development|response to bacterium|RNA polymerase II proximal promoter sequence-specific DNA binding|nucleolus|nuclear speck|negative regulation of transcription by RNA polymerase II|transcription coregulator activity|regul…	mmu04621	NOD-like receptor signaling pathway
Mndal	3	6.57101e-07	7.0999e-06	ENSMUSG00000090272	protein_coding	myeloid nuclear differentiation antigen like [Source:MGI Symbol;Acc:MGI:3780953]	--	GO:0002218,GO:0035458,GO:0005634,GO:0005829,GO:0042802,GO:0000978,GO:0005730,GO:0000122,GO:0008134,GO:0003690,GO:0001227,GO:0003674,GO:0030308,GO:0040008,GO:0009617,GO:0032731	activation of innate immune response|cellular response to interferon-beta|nucleus|cytosol|identical protein binding|RNA polymerase II proximal promoter sequence-specific DNA binding|nucleolus|negative regulation of transcription by RNA polymerase II|transcription factor binding|double-stranded DNA binding|DNA-binding transcription repressor activity, RNA polymerase II-specific|molecular_function|…	--	--
Ifi211	3	9.62727e-12	1.64366e-10	ENSMUSG00000026536	protein_coding	interferon activated gene 211 [Source:MGI Symbol;Acc:MGI:3041120]	--	GO:0002218,GO:0035458,GO:0005634,GO:0005829,GO:0042802,GO:0000978,GO:0005730,GO:0016607,GO:0034399,GO:0000122,GO:0008134,GO:0003690,GO:0001227,GO:0009617,GO:0032731	activation of innate immune response|cellular response to interferon-beta|nucleus|cytosol|identical protein binding|RNA polymerase II proximal promoter sequence-specific DNA binding|nucleolus|nuclear speck|nuclear periphery|negative regulation of transcription by RNA polymerase II|transcription factor binding|double-stranded DNA binding|DNA-binding transcription repressor activity, RNA polymerase…	--	--
Ifi203	3	1.62026e-08	2.08489e-07	ENSMUSG00000039997	protein_coding	interferon activated gene 203 [Source:MGI Symbol;Acc:MGI:96428]	--	GO:0002218,GO:0035458	activation of innate immune response|cellular response to interferon-beta	--	--
Ifi202b	2	2.27909e-12	4.07648e-11	ENSMUSG00000026535	protein_coding	interferon activated gene 202B [Source:MGI Symbol;Acc:MGI:1347083]	--	GO:0002218,GO:0035458,GO:0003677,GO:0005634,GO:0005515,GO:0005737,GO:0002376,GO:0045087,GO:0005730,GO:0006954,GO:0003690,GO:0009617,GO:0032731,GO:0043154,GO:0045824	activation of innate immune response|cellular response to interferon-beta|DNA binding|nucleus|protein binding|cytoplasm|immune system process|innate immune response|nucleolus|inflammatory response|double-stranded DNA binding|response to bacterium|positive regulation of interleukin-1 beta production|negative regulation of cysteine-type endopeptidase activity involved in apoptotic process|negative …	mmu04623	Cytosolic DNA-sensing pathway
Grem2	1	4.4232e-67	3.56117e-65	ENSMUSG00000050069	protein_coding	gremlin 2, DAN family BMP antagonist [Source:MGI Symbol;Acc:MGI:1344367]	--	GO:0007165,GO:0007275,GO:0005125,GO:0005576,GO:0005615,GO:0008201,GO:0042802,GO:0042803,GO:0030514,GO:0019221,GO:0036122,GO:0010172,GO:0038098,GO:0048263,GO:0060300	signal transduction|multicellular organism development|cytokine activity|extracellular region|extracellular space|heparin binding|identical protein binding|protein homodimerization activity|negative regulation of BMP signaling pathway|cytokine-mediated signaling pathway|BMP binding|embryonic body morphogenesis|sequestering of BMP from receptor via BMP binding|determination of dorsal identity|regu…	--	--
Rgs7	4	0.000150968	0.00112877	ENSMUSG00000026527	protein_coding	regulator of G protein signaling 7 [Source:MGI Symbol;Acc:MGI:1346089]	--	GO:0007186,GO:0035556,GO:0005096,GO:0031681,GO:0043547,GO:0005829,GO:0016020,GO:0005886,GO:0005634,GO:0032991,GO:0005515,GO:0005737,GO:0098978,GO:0045121,GO:0098793,GO:0005635,GO:0008277,GO:0009968,GO:0044292,GO:1901381,GO:0001965,GO:0060078,GO:0045211	G protein-coupled receptor signaling pathway|intracellular signal transduction|GTPase activator activity|G-protein beta-subunit binding|positive regulation of GTPase activity|cytosol|membrane|plasma membrane|nucleus|protein-containing complex|protein binding|cytoplasm|glutamatergic synapse|membrane raft|presynapse|nuclear envelope|regulation of G protein-coupled receptor signaling pathway|negativ…	--	--
Exo1	2	3.87064e-05	0.00032042	ENSMUSG00000039748	protein_coding	exonuclease 1 [Source:MGI Symbol;Acc:MGI:1349427]	--	GO:0003677,GO:0003824,GO:0006281,GO:0016788,GO:0004518,GO:0035312,GO:0046872,GO:0002455,GO:0016787,GO:0005634,GO:0005654,GO:0016604,GO:0090305,GO:0005886,GO:0003682,GO:0006974,GO:0006298,GO:0004527,GO:0002376,GO:0016446,GO:0006310,GO:0051321,GO:0004519,GO:0006139,GO:0045190,GO:0008409,GO:0017108,GO:0048256,GO:0045145,GO:0051908	DNA binding|catalytic activity|DNA repair|hydrolase activity, acting on ester bonds|nuclease activity|5'-3' exodeoxyribonuclease activity|metal ion binding|humoral immune response mediated by circulating immunoglobulin|hydrolase activity|nucleus|nucleoplasm|nuclear body|nucleic acid phosphodiester bond hydrolysis|plasma membrane|chromatin binding|cellular response to DNA damage stimulus|mismatch …	mmu03430	Mismatch repair
Sdccag8	1	0.000261862	0.00187171	ENSMUSG00000026504	protein_coding	serologically defined colon cancer antigen 8 [Source:MGI Symbol;Acc:MGI:1924066]	--	GO:0005813,GO:0007098,GO:0005515,GO:0005737,GO:0030054,GO:0005856,GO:0042995,GO:0005911,GO:0005814,GO:0005815,GO:0030030,GO:0001764,GO:0036064,GO:1902017,GO:0034451,GO:0035148,GO:0097733,GO:0031023,GO:0030010	centrosome|centrosome cycle|protein binding|cytoplasm|cell junction|cytoskeleton|cell projection|cell-cell junction|centriole|microtubule organizing center|cell projection organization|neuron migration|ciliary basal body|regulation of cilium assembly|centriolar satellite|tube formation|photoreceptor cell cilium|microtubule organizing center organization|establishment of cell polarity	--	--
Adss	2	3.63915e-08	4.50672e-07	ENSMUSG00000015961	protein_coding	adenylosuccinate synthetase, non muscle [Source:MGI Symbol;Acc:MGI:87948]	--	GO:0005737,GO:0005525,GO:0004019,GO:0006164,GO:0006167,GO:0046872,GO:0005829,GO:0000166,GO:0005886,GO:0016874,GO:0000287,GO:0006531,GO:0014074,GO:0044208,GO:0046040,GO:0060359,GO:0071257	cytoplasm|GTP binding|adenylosuccinate synthase activity|purine nucleotide biosynthetic process|AMP biosynthetic process|metal ion binding|cytosol|nucleotide binding|plasma membrane|ligase activity|magnesium ion binding|aspartate metabolic process|response to purine-containing compound|'de novo' AMP biosynthetic process|IMP metabolic process|response to ammonium ion|cellular response to electrica…	mmu00230,mmu00250	Purine metabolism|Alanine, aspartate and glutamate metabolism
Desi2	2	1.85298e-06	1.88443e-05	ENSMUSG00000026502	protein_coding	desumoylating isopeptidase 2 isoform X2	--	GO:0005737,GO:0036459,GO:0061578,GO:1990380	cytoplasm|thiol-dependent ubiquitinyl hydrolase activity|Lys63-specific deubiquitinase activity|Lys48-specific deubiquitinase activity	--	--
Cox20	4	0.000179362	0.00132386	ENSMUSG00000026500	protein_coding	cytochrome c oxidase assembly protein COX20, mitochondrial isoform X1	--	GO:0005739,GO:0005743,GO:0009060,GO:0016021,GO:0033617	mitochondrion|mitochondrial inner membrane|aerobic respiration|integral component of membrane|mitochondrial respiratory chain complex IV assembly	--	--
Hnrnpu	2	1.17427e-15	2.58604e-14	ENSMUSG00000039630	protein_coding	unnamed protein product	--	GO:0000122,GO:0000228,GO:0000381,GO:0000776,GO:0000777,GO:0000922,GO:0000978,GO:0000993,GO:0001097,GO:0003677,GO:0003682,GO:0003690,GO:0003697,GO:0003714,GO:0003723,GO:0003725,GO:0003727,GO:0003730,GO:0003779,GO:0005524,GO:0005634,GO:0005654,GO:0005697,GO:0005813,GO:0006325,GO:0006397,GO:0007049,GO:0007346,GO:0008143,GO:0008380,GO:0009048,GO:0009986,GO:0010628,GO:0016363,GO:0016607,GO:0017069,GO:…	negative regulation of transcription by RNA polymerase II|nuclear chromosome|regulation of alternative mRNA splicing, via spliceosome|kinetochore|condensed chromosome kinetochore|spindle pole|RNA polymerase II proximal promoter sequence-specific DNA binding|RNA polymerase II complex binding|TFIIH-class transcription factor complex binding|DNA binding|chromatin binding|double-stranded DNA binding|…	mmu03040	Spliceosome
Kif26b	2	0.000114796	0.00087824	ENSMUSG00000026494	protein_coding	kinesin family member 26B [Source:MGI Symbol;Acc:MGI:2447076]	--	GO:0005524,GO:0008017,GO:0003777,GO:0007018,GO:0005515,GO:0005737,GO:0000166,GO:0007275,GO:0005856,GO:0005874,GO:0008574,GO:0005871,GO:0022409,GO:0030010,GO:0072092,GO:0003774	ATP binding|microtubule binding|microtubule motor activity|microtubule-based movement|protein binding|cytoplasm|nucleotide binding|multicellular organism development|cytoskeleton|microtubule|ATP-dependent microtubule motor activity, plus-end-directed|kinesin complex|positive regulation of cell-cell adhesion|establishment of cell polarity|ureteric bud invasion|motor activity	--	--
Tfb2m	1	0.00143479	0.00884689	ENSMUSG00000026492	protein_coding	transcription factor B2, mitochondrial [Source:MGI Symbol;Acc:MGI:107937]	--	GO:0006355,GO:0003712,GO:0005739,GO:0000179,GO:0006391,GO:0031167,GO:0008649,GO:0000154,GO:0016740,GO:0003723,GO:0045893,GO:0008168,GO:0032259,GO:0006364,GO:0005759,GO:0006390,GO:0042645	regulation of transcription, DNA-templated|transcription coregulator activity|mitochondrion|rRNA (adenine-N6,N6-)-dimethyltransferase activity|transcription initiation from mitochondrial promoter|rRNA methylation|rRNA methyltransferase activity|rRNA modification|transferase activity|RNA binding|positive regulation of transcription, DNA-templated|methyltransferase activity|methylation|rRNA process…	--	--
Cdc42bpa	1	1.1338e-08	1.48257e-07	ENSMUSG00000026490	protein_coding	CDC42 binding protein kinase alpha [Source:MGI Symbol;Acc:MGI:2441841]	--	GO:0005524,GO:0006468,GO:0035556,GO:0004674,GO:0004672,GO:0030036,GO:0016740,GO:0046872,GO:0000166,GO:0016301,GO:0016310,GO:0000287,GO:0042802,GO:0016477,GO:0031032,GO:0031532,GO:0042641,GO:0005737,GO:0042995,GO:0005911,GO:0005515,GO:0031252,GO:0007010,GO:0007097,GO:0000226,GO:0005856,GO:0030027,GO:0018107,GO:0051056	ATP binding|protein phosphorylation|intracellular signal transduction|protein serine/threonine kinase activity|protein kinase activity|actin cytoskeleton organization|transferase activity|metal ion binding|nucleotide binding|kinase activity|phosphorylation|magnesium ion binding|identical protein binding|cell migration|actomyosin structure organization|actin cytoskeleton reorganization|actomyosin|…	--	--
Coq8a	1	3.84595e-06	3.73883e-05	ENSMUSG00000026489	protein_coding	coenzyme Q8A [Source:MGI Symbol;Acc:MGI:1914676]	--	GO:0005739,GO:0006744,GO:0016020,GO:0016021,GO:0016740,GO:0000166,GO:0005524,GO:0016301,GO:0016310,GO:0006468,GO:0043531,GO:0031314	mitochondrion|ubiquinone biosynthetic process|membrane|integral component of membrane|transferase activity|nucleotide binding|ATP binding|kinase activity|phosphorylation|protein phosphorylation|ADP binding|extrinsic component of mitochondrial inner membrane	--	--
Psen2	1	9.9652e-07	1.04968e-05	ENSMUSG00000010609	protein_coding	presenilin 2 [Source:MGI Symbol;Acc:MGI:109284]	--	GO:0016021,GO:0016020,GO:0035556,GO:0004190,GO:0016485,GO:0042500,GO:0042987,GO:0000139,GO:0005794,GO:0016787,GO:0008233,GO:0006508,GO:0005783,GO:0005789,GO:0007219,GO:0001666,GO:0006509,GO:0043085,GO:0110097,GO:1990456,GO:0000776,GO:0005637,GO:0005769,GO:0005813,GO:0005886,GO:0005887,GO:0008021,GO:0032991,GO:0097060,GO:0099056	integral component of membrane|membrane|intracellular signal transduction|aspartic-type endopeptidase activity|protein processing|aspartic endopeptidase activity, intramembrane cleaving|amyloid precursor protein catabolic process|Golgi membrane|Golgi apparatus|hydrolase activity|peptidase activity|proteolysis|endoplasmic reticulum|endoplasmic reticulum membrane|Notch signaling pathway|response to…	mmu04330,mmu04722,mmu05010	Notch signaling pathway|Neurotrophin signaling pathway|Alzheimer's disease
Parp1	2	1.29868e-09	1.86761e-08	ENSMUSG00000026496	protein_coding	poly (ADP-ribose) polymerase family, member 1 [Source:MGI Symbol;Acc:MGI:1340806]	--	GO:0008270,GO:0003677,GO:0005634,GO:0051287,GO:0006471,GO:0003950,GO:0016740,GO:0016757,GO:0000977,GO:0001228,GO:0008134,GO:0019899,GO:0019901,GO:0030331,GO:0042802,GO:0042826,GO:0046332,GO:0047485,GO:0070412,GO:0140294,GO:1990404,GO:0006302,GO:0006915,GO:0006974,GO:0007005,GO:0007179,GO:0010332,GO:0010613,GO:0010990,GO:0016540,GO:0018312,GO:0018424,GO:0023019,GO:0030592,GO:0032042,GO:0032869,GO:…	zinc ion binding|DNA binding|nucleus|NAD binding|protein ADP-ribosylation|NAD+ ADP-ribosyltransferase activity|transferase activity|transferase activity, transferring glycosyl groups|RNA polymerase II regulatory region sequence-specific DNA binding|DNA-binding transcription activator activity, RNA polymerase II-specific|transcription factor binding|enzyme binding|protein kinase binding|estrogen r…	mmu03410,mmu04064,mmu04210,mmu04217	Base excision repair|NF-kappa B signaling pathway|Apoptosis|Necroptosis
H3f3a	4	5.78446e-22	1.70549e-20	ENSMUSG00000060743	protein_coding	H3 histone, family 3A [Source:MGI Symbol;Acc:MGI:1097686]	--	GO:0003677,GO:0000786,GO:0046982,GO:0005634,GO:0032991,GO:0007338,GO:0005694,GO:0007283,GO:0035264,GO:0000784,GO:0005654,GO:0000980,GO:0000228,GO:0008283,GO:0007566,GO:0007286,GO:0008584,GO:0048477,GO:0006997,GO:0042692,GO:0000979,GO:0000788,GO:0001649,GO:0031492,GO:0031508,GO:0031509,GO:0090230,GO:1902340,GO:0006334,GO:0006336,GO:0030307,GO:0001740	DNA binding|nucleosome|protein heterodimerization activity|nucleus|protein-containing complex|single fertilization|chromosome|spermatogenesis|multicellular organism growth|nuclear chromosome, telomeric region|nucleoplasm|RNA polymerase II distal enhancer sequence-specific DNA binding|nuclear chromosome|cell population proliferation|embryo implantation|spermatid development|male gonad development|…	mmu05202,mmu05322,mmu05034	Transcriptional misregulation in cancers|Systemic lupus erythematosus|Alcoholism
Ephx1	4	1.13327e-32	4.70278e-31	ENSMUSG00000038776	protein_coding	epoxide hydrolase 1, microsomal [Source:MGI Symbol;Acc:MGI:95405]	--	GO:0003824,GO:0033961,GO:0016020,GO:0016021,GO:0016787,GO:0005886,GO:0043231,GO:0005783,GO:0005789,GO:0014070,GO:0019899,GO:0031090,GO:0019439,GO:0009636,GO:0006725,GO:0004301,GO:0097176,GO:0034312	catalytic activity|cis-stilbene-oxide hydrolase activity|membrane|integral component of membrane|hydrolase activity|plasma membrane|intracellular membrane-bounded organelle|endoplasmic reticulum|endoplasmic reticulum membrane|response to organic cyclic compound|enzyme binding|organelle membrane|aromatic compound catabolic process|response to toxic substance|cellular aromatic compound metabolic pr…	mmu00980,mmu04976,mmu05204	Metabolism of xenobiotics by cytochrome P450|Bile secretion|Chemical carcinogenesis
Wdr26	3	3.94431e-13	7.46437e-12	ENSMUSG00000038733	protein_coding	WD repeat domain 26 [Source:MGI Symbol;Acc:MGI:1923825]	--	GO:0005515,GO:0003674,GO:0008150,GO:0005634,GO:0005654,GO:0005829,GO:0005737,GO:0005739,GO:0000151	protein binding|molecular_function|biological_process|nucleus|nucleoplasm|cytosol|cytoplasm|mitochondrion|ubiquitin ligase complex	--	--
Lbr	2	6.44188e-08	7.78644e-07	ENSMUSG00000004880	protein_coding	lamin B receptor [Source:MGI Symbol;Acc:MGI:2138281]	--	GO:0016020,GO:0055114,GO:0016628,GO:0016021,GO:0003677,GO:0005634,GO:0005737,GO:0016491,GO:0006629,GO:0008202,GO:0008203,GO:0006694,GO:0031965,GO:0005515,GO:0005783,GO:0005789,GO:0005643,GO:0016126,GO:0008139,GO:0005635,GO:0005637,GO:0051087,GO:0006695,GO:0070402,GO:0005652,GO:0050613,GO:0070087,GO:0030223	membrane|oxidation-reduction process|oxidoreductase activity, acting on the CH-CH group of donors, NAD or NADP as acceptor|integral component of membrane|DNA binding|nucleus|cytoplasm|oxidoreductase activity|lipid metabolic process|steroid metabolic process|cholesterol metabolic process|steroid biosynthetic process|nuclear membrane|protein binding|endoplasmic reticulum|endoplasmic reticulum membr…	--	--
Enah	3	8.42737e-48	4.87594e-46	ENSMUSG00000022995	protein_coding	ENAH actin regulator [Source:MGI Symbol;Acc:MGI:108360]	--	GO:0005829,GO:0005515,GO:0005737,GO:0030054,GO:0045202,GO:0005925,GO:0005886,GO:0007275,GO:0005856,GO:0042995,GO:0030027,GO:0030175,GO:0003779,GO:0030154,GO:0015629,GO:0007399,GO:1990830,GO:0017124,GO:0007015,GO:0001725,GO:0001843,GO:0007411,GO:0030036,GO:0050699,GO:0008154,GO:0005522,GO:0070358	cytosol|protein binding|cytoplasm|cell junction|synapse|focal adhesion|plasma membrane|multicellular organism development|cytoskeleton|cell projection|lamellipodium|filopodium|actin binding|cell differentiation|actin cytoskeleton|nervous system development|cellular response to leukemia inhibitory factor|SH3 domain binding|actin filament organization|stress fiber|neural tube closure|axon guidance|…	mmu04810,mmu04360	Regulation of actin cytoskeleton|Axon guidance
Srp9	2	3.10272e-15	6.64266e-14	ENSMUSG00000026511	protein_coding	signal recognition particle 9 [Source:MGI Symbol;Acc:MGI:1350930]	--	GO:0006614,GO:0008312,GO:0048500,GO:0045900,GO:0003723,GO:0005737,GO:0005786	SRP-dependent cotranslational protein targeting to membrane|7S RNA binding|signal recognition particle|negative regulation of translational elongation|RNA binding|cytoplasm|signal recognition particle, endoplasmic reticulum targeting	mmu03060	Protein export
Degs1	2	0.000101951	0.000787624	ENSMUSG00000038633	protein_coding	delta(4)-desaturase, sphingolipid 1 [Source:MGI Symbol;Acc:MGI:1097711]	--	GO:0016021,GO:0006629,GO:0042284,GO:0030148,GO:0016020,GO:0016491,GO:0055114,GO:0005739,GO:0005783,GO:0005789,GO:0006631,GO:0006633,GO:0043065,GO:0046513	integral component of membrane|lipid metabolic process|sphingolipid delta-4 desaturase activity|sphingolipid biosynthetic process|membrane|oxidoreductase activity|oxidation-reduction process|mitochondrion|endoplasmic reticulum|endoplasmic reticulum membrane|fatty acid metabolic process|fatty acid biosynthetic process|positive regulation of apoptotic process|ceramide biosynthetic process	mmu00600,mmu04071	Sphingolipid metabolism|Sphingolipid signaling pathway
Capn2	3	1.47066e-45	8.11628e-44	ENSMUSG00000026509	protein_coding	calpain 2 [Source:MGI Symbol;Acc:MGI:88264]	--	GO:0005622,GO:0006508,GO:0005509,GO:0004198,GO:0051493,GO:0016020,GO:0046872,GO:0009897,GO:0005886,GO:0016787,GO:0005634,GO:0005794,GO:0005829,GO:0005737,GO:0005925,GO:0046982,GO:0005783,GO:0008233,GO:0030425,GO:0071230,GO:0043025,GO:0097038,GO:0045121,GO:0005764,GO:0019899,GO:0008092,GO:0000785,GO:0031143,GO:0001824,GO:0042995,GO:1901216,GO:0010666,GO:0005758,GO:0007520,GO:0016540,GO:0032675,GO:…	intracellular|proteolysis|calcium ion binding|calcium-dependent cysteine-type endopeptidase activity|regulation of cytoskeleton organization|membrane|metal ion binding|external side of plasma membrane|plasma membrane|hydrolase activity|nucleus|Golgi apparatus|cytosol|cytoplasm|focal adhesion|protein heterodimerization activity|endoplasmic reticulum|peptidase activity|dendrite|cellular response to…	mmu04141,mmu04210,mmu04217,mmu04218,mmu04510,mmu05010	Protein processing in endoplasmic reticulum|Apoptosis|Necroptosis|Cellular senescence|Focal adhesion|Alzheimer's disease
Aida	3	6.31455e-06	5.95227e-05	ENSMUSG00000042901	protein_coding	axin interactor, dorsalization associated [Source:MGI Symbol;Acc:MGI:1919737]	--	GO:0005737,GO:0007275,GO:0016020,GO:0005515,GO:0043254,GO:0019904,GO:0035091,GO:0009953,GO:0046329,GO:0043508,GO:2000016,GO:0043496,GO:0048264	cytoplasm|multicellular organism development|membrane|protein binding|regulation of protein complex assembly|protein domain specific binding|phosphatidylinositol binding|dorsal/ventral pattern formation|negative regulation of JNK cascade|negative regulation of JUN kinase activity|negative regulation of determination of dorsal identity|regulation of protein homodimerization activity|determination …	--	--
Mia3	3	0.00014002	0.00105392	ENSMUSG00000056050	protein_coding	melanoma inhibitory activity 3 [Source:MGI Symbol;Acc:MGI:2443183]	--	GO:0005515,GO:0016020,GO:0016021	protein binding|membrane|integral component of membrane	--	--
2023-03-01	1	0.000573392	0.00382874	ENSMUSG00000026621	protein_coding	mitochondrial amidoxime reducing component 1 [Source:MGI Symbol;Acc:MGI:1913362]	--	GO:0003824,GO:0030170,GO:0030151,GO:0016020,GO:0016021,GO:0016491,GO:0055114,GO:0005739,GO:0005741,GO:0005743,GO:0043546,GO:0008940,GO:0042126	catalytic activity|pyridoxal phosphate binding|molybdenum ion binding|membrane|integral component of membrane|oxidoreductase activity|oxidation-reduction process|mitochondrion|mitochondrial outer membrane|mitochondrial inner membrane|molybdopterin cofactor binding|nitrate reductase activity|nitrate metabolic process	--	--
2023-03-02	4	1.00645e-07	1.18799e-06	ENSMUSG00000073481	protein_coding	mitochondrial amidoxime reducing component 2 [Source:MGI Symbol;Acc:MGI:1914497]	--	GO:0003824,GO:0030170,GO:0030151,GO:0016020,GO:0016491,GO:0055114,GO:0005739,GO:0005777,GO:0005741,GO:0005743,GO:0043546,GO:0008940,GO:0042126	catalytic activity|pyridoxal phosphate binding|molybdenum ion binding|membrane|oxidoreductase activity|oxidation-reduction process|mitochondrion|peroxisome|mitochondrial outer membrane|mitochondrial inner membrane|molybdopterin cofactor binding|nitrate reductase activity|nitrate metabolic process	--	--
Eprs	2	4.01715e-35	1.79383e-33	ENSMUSG00000026615	protein_coding	glutamyl-prolyl-tRNA synthetase [Source:MGI Symbol;Acc:MGI:97838]	--	GO:0006412,GO:0005524,GO:0005737,GO:0004812,GO:0006418,GO:0000166,GO:0043039,GO:0004827,GO:0006433,GO:0004818,GO:0006424,GO:0016020,GO:0046872,GO:0005886,GO:0003824,GO:0008152,GO:0005829,GO:0003723,GO:0042802,GO:0042803,GO:0005515,GO:0016874,GO:0071346,GO:0008270,GO:0051020,GO:0017148,GO:1990904,GO:0032869,GO:0006417,GO:0035613,GO:0097452,GO:0017101,GO:0140212	translation|ATP binding|cytoplasm|aminoacyl-tRNA ligase activity|tRNA aminoacylation for protein translation|nucleotide binding|tRNA aminoacylation|proline-tRNA ligase activity|prolyl-tRNA aminoacylation|glutamate-tRNA ligase activity|glutamyl-tRNA aminoacylation|membrane|metal ion binding|plasma membrane|catalytic activity|metabolic process|cytosol|RNA binding|identical protein binding|protein h…	mmu00860,mmu00970	Porphyrin and chlorophyll metabolism|Aminoacyl-tRNA biosynthesis
Tgfb2	3	8.08515e-05	0.000635571	ENSMUSG00000039239	protein_coding	transforming growth factor, beta 2 [Source:MGI Symbol;Acc:MGI:98726]	--	GO:0008083,GO:0005615,GO:0016049,GO:0005160,GO:0060412,GO:0009986,GO:0005515,GO:0005737,GO:0042803,GO:0046982,GO:0005125,GO:0005576,GO:0030424,GO:0010629,GO:0051781,GO:0005768,GO:0042493,GO:0016477,GO:0042981,GO:0030141,GO:0000902,GO:0007507,GO:0048663,GO:0050680,GO:0016525,GO:0008285,GO:0043066,GO:0005102,GO:0001666,GO:0047485,GO:0043065,GO:0030198,GO:0008284,GO:0005802,GO:0007179,GO:0001568,GO:…	growth factor activity|extracellular space|cell growth|transforming growth factor beta receptor binding|ventricular septum morphogenesis|cell surface|protein binding|cytoplasm|protein homodimerization activity|protein heterodimerization activity|cytokine activity|extracellular region|axon|negative regulation of gene expression|positive regulation of cell division|endosome|response to drug|cell mi…	mmu04010,mmu04350,mmu04390,mmu04068,mmu04060,mmu04110,mmu04218,mmu04380,mmu05200,mmu05206,mmu05205,mmu05210,mmu05212,mmu05225,mmu05226,mmu05220,mmu05211,mmu05323,mmu05321,mmu05410,mmu05414,mmu04933,mmu05152,mmu05166,mmu05161,mmu05146,mmu05144,mmu05145,mmu05140,mmu05142	MAPK signaling pathway|TGF-beta signaling pathway|Hippo signaling pathway|FoxO signaling pathway|Cytokine-cytokine receptor interaction|Cell cycle|Cellular senescence|Osteoclast differentiation|Pathways in cancer|MicroRNAs in cancer|Proteoglycans in cancer|Colorectal cancer|Pancreatic cancer|Hepatocellular carcinoma|Gastric cancer|Chronic myeloid leukemia|Renal cell carcinoma|Rheumatoid arthritis…
Kcnk2	1	1.85135e-24	6.06196e-23	ENSMUSG00000037624	protein_coding	potassium channel, subfamily K, member 2 [Source:MGI Symbol;Acc:MGI:109366]	--	GO:0016020,GO:0005267,GO:0071805,GO:0016021,GO:0006811,GO:0005886,GO:0005634,GO:0009986,GO:0005515,GO:0005887,GO:0006813,GO:0016324,GO:0005783,GO:0043005,GO:0007186,GO:0015271,GO:0030424,GO:0043679,GO:0022841,GO:0030322,GO:0043025,GO:0042391,GO:0008076,GO:0005249,GO:0010942,GO:2000279,GO:0060044,GO:0097449,GO:0044305,GO:0019870,GO:1900039,GO:0003231,GO:0007613,GO:0009612,GO:0048678,GO:0071456,GO:…	membrane|potassium channel activity|potassium ion transmembrane transport|integral component of membrane|ion transport|plasma membrane|nucleus|cell surface|protein binding|integral component of plasma membrane|potassium ion transport|apical plasma membrane|endoplasmic reticulum|neuron projection|G protein-coupled receptor signaling pathway|outward rectifier potassium channel activity|axon|axon te…	mmu04927,mmu04971,mmu04934	Cortisol synthesis and secretion|Gastric acid secretion|Cushing's syndrome
Cenpf	2	2.36415e-29	8.9271e-28	ENSMUSG00000026605	protein_coding	centromere protein F [Source:MGI Symbol;Acc:MGI:1313302]	--	GO:0042803,GO:0008134,GO:0070840,GO:0005634,GO:0005654,GO:0005737,GO:0045892,GO:0001822,GO:0005813,GO:0000278,GO:0008022,GO:0005819,GO:0030496,GO:0000922,GO:0097539,GO:0005635,GO:0005930,GO:0036064,GO:0016363,GO:0021591,GO:0015031,GO:0000775,GO:0007059,GO:0010389,GO:0016202,GO:0051310,GO:0000940,GO:0045120	protein homodimerization activity|transcription factor binding|dynein complex binding|nucleus|nucleoplasm|cytoplasm|negative regulation of transcription, DNA-templated|kidney development|centrosome|mitotic cell cycle|protein C-terminus binding|spindle|midbody|spindle pole|ciliary transition fiber|nuclear envelope|axoneme|ciliary basal body|nuclear matrix|ventricular system development|protein tra…	--	--
Smyd2	2	0.000316298	0.00222525	ENSMUSG00000026603	protein_coding	SET and MYND domain containing 2 [Source:MGI Symbol;Acc:MGI:1915889]	--	GO:0005515,GO:0016740,GO:0046872,GO:0005634,GO:0005829,GO:0005737,GO:0018024,GO:0034968,GO:0008168,GO:0032259,GO:0016279,GO:0000122,GO:0006325,GO:0002039,GO:0008285,GO:0018026,GO:0046975,GO:0010452,GO:0016571,GO:0043516,GO:0000993,GO:0018027,GO:0007507	protein binding|transferase activity|metal ion binding|nucleus|cytosol|cytoplasm|histone-lysine N-methyltransferase activity|histone lysine methylation|methyltransferase activity|methylation|protein-lysine N-methyltransferase activity|negative regulation of transcription by RNA polymerase II|chromatin organization|p53 binding|negative regulation of cell population proliferation|peptidyl-lysine mo…	--	--
Nsl1	2	0.000135531	0.00102282	ENSMUSG00000062510	protein_coding	NSL1, MIS12 kinetochore complex component [Source:MGI Symbol;Acc:MGI:2685830]	--	GO:0000776,GO:0000070,GO:0000444,GO:0000777,GO:0005654,GO:0016607	kinetochore|mitotic sister chromatid segregation|MIS12/MIND type complex|condensed chromosome kinetochore|nucleoplasm|nuclear speck	--	--
Fam71a	1	9.57156e-52	5.94265e-50	ENSMUSG00000091017	protein_coding	family with sequence similarity 71, member A [Source:MGI Symbol;Acc:MGI:3588202]	--	GO:0003674,GO:0008150	molecular_function|biological_process	--	--
Atf3	4	0	0	ENSMUSG00000026628	protein_coding	activating transcription factor 3 [Source:MGI Symbol;Acc:MGI:109384]	TF_bZIP	GO:0003677,GO:0006355,GO:0005634,GO:0003700,GO:0006357,GO:0042802,GO:0042803,GO:0046982,GO:0045944,GO:0035914,GO:0000977,GO:0005730,GO:0000122,GO:0045892,GO:0000978,GO:0044212,GO:0008284,GO:0001227,GO:0000976,GO:0010628,GO:1990440,GO:1903984,GO:0006094,GO:1990622,GO:0034198,GO:0030968,GO:0070373	DNA binding|regulation of transcription, DNA-templated|nucleus|DNA-binding transcription factor activity|regulation of transcription by RNA polymerase II|identical protein binding|protein homodimerization activity|protein heterodimerization activity|positive regulation of transcription by RNA polymerase II|skeletal muscle cell differentiation|RNA polymerase II regulatory region sequence-specific …	mmu05166	HTLV-I infection
D730003I15Rik	1	8.99474e-05	0.000701438	ENSMUSG00000073478	lncRNA	RIKEN cDNA D730003I15 gene [Source:MGI Symbol;Acc:MGI:1925971]	--	--	--	--	--
Nenf	4	5.13921e-70	4.29843e-68	ENSMUSG00000037499	protein_coding	neuron derived neurotrophic factor [Source:MGI Symbol;Acc:MGI:1913458]	--	GO:0007165,GO:0046872,GO:0005615,GO:0005634,GO:0005654,GO:0005576,GO:0043410,GO:0008083,GO:0032099	signal transduction|metal ion binding|extracellular space|nucleus|nucleoplasm|extracellular region|positive regulation of MAPK cascade|growth factor activity|negative regulation of appetite	--	--
Dtl	2	7.67912e-06	7.13645e-05	ENSMUSG00000037474	protein_coding	denticleless E3 ubiquitin protein ligase [Source:MGI Symbol;Acc:MGI:1924093]	--	GO:0005515,GO:0016020,GO:0005634,GO:0005829,GO:0005737,GO:0005694,GO:0005856,GO:0006974,GO:0016567,GO:0005730,GO:0031965,GO:0048511,GO:0006260,GO:0004842,GO:0005813,GO:0080008,GO:0005815,GO:0006511,GO:0009411,GO:0045732,GO:0031465,GO:0051726,GO:0010971,GO:0000209,GO:0019985,GO:0072425,GO:0006513,GO:0031464	protein binding|membrane|nucleus|cytosol|cytoplasm|chromosome|cytoskeleton|cellular response to DNA damage stimulus|protein ubiquitination|nucleolus|nuclear membrane|rhythmic process|DNA replication|ubiquitin-protein transferase activity|centrosome|Cul4-RING E3 ubiquitin ligase complex|microtubule organizing center|ubiquitin-dependent protein catabolic process|response to UV|positive regulation o…	--	--
Lpgat1	3	1.44708e-19	3.85153e-18	ENSMUSG00000026623	protein_coding	lysophosphatidylglycerol acyltransferase 1 [Source:MGI Symbol;Acc:MGI:2446186]	--	GO:0016746,GO:0016020,GO:0016021,GO:0016740,GO:0005737,GO:0006629,GO:0005783,GO:0005789,GO:0008654,GO:0005575,GO:0003674,GO:0008150,GO:0045723,GO:0036149	transferase activity, transferring acyl groups|membrane|integral component of membrane|transferase activity|cytoplasm|lipid metabolic process|endoplasmic reticulum|endoplasmic reticulum membrane|phospholipid biosynthetic process|cellular_component|molecular_function|biological_process|positive regulation of fatty acid biosynthetic process|phosphatidylinositol acyl-chain remodeling	mmu00564	Glycerophospholipid metabolism
Nek2	3	0.0014954	0.00918374	ENSMUSG00000026622	protein_coding	NIMA (never in mitosis gene a)-related expressed kinase 2, isoform CRA_b, partial	--	GO:0000070,GO:0000776,GO:0000777,GO:0000794,GO:0000922,GO:0001824,GO:0004672,GO:0004674,GO:0005524,GO:0005654,GO:0005730,GO:0005737,GO:0005813,GO:0005874,GO:0006468,GO:0007059,GO:0019903,GO:0030496,GO:0032212,GO:0032991,GO:0043392,GO:0046602,GO:0046777,GO:0046872,GO:0051299,GO:0051301,GO:0051321,GO:0051973,GO:0051988,GO:0090307,GO:1903126,GO:1904355	mitotic sister chromatid segregation|kinetochore|condensed chromosome kinetochore|condensed nuclear chromosome|spindle pole|blastocyst development|protein kinase activity|protein serine/threonine kinase activity|ATP binding|nucleoplasm|nucleolus|cytoplasm|centrosome|microtubule|protein phosphorylation|chromosome segregation|protein phosphatase binding|midbody|positive regulation of telomere maint…	--	--
Rcor3	1	0.000250147	0.00179726	ENSMUSG00000037395	protein_coding	REST corepressor 3-like protein, partial	MYB	GO:0000981,GO:0003700,GO:0003714,GO:0005634,GO:0005667,GO:0008134,GO:0017053,GO:0044212	DNA-binding transcription factor activity, RNA polymerase II-specific|DNA-binding transcription factor activity|transcription corepressor activity|nucleus|transcription factor complex|transcription factor binding|transcriptional repressor complex|transcription regulatory region DNA binding	--	--
Hhat	3	1.04663e-07	1.23277e-06	ENSMUSG00000037375	protein_coding	hedgehog acyltransferase [Source:MGI Symbol;Acc:MGI:2444681]	--	GO:0007224,GO:0016409,GO:0018345,GO:0016020,GO:0016021,GO:0016740,GO:0000166,GO:0007275,GO:0005525,GO:0005783,GO:0005789,GO:0016746	smoothened signaling pathway|palmitoyltransferase activity|protein palmitoylation|membrane|integral component of membrane|transferase activity|nucleotide binding|multicellular organism development|GTP binding|endoplasmic reticulum|endoplasmic reticulum membrane|transferase activity, transferring acyl groups	--	--
Sertad4	1	9.11176e-09	1.20415e-07	ENSMUSG00000016262	protein_coding	SERTA domain containing 4 [Source:MGI Symbol;Acc:MGI:2443496]	--	GO:0005634,GO:0003674,GO:0008150,GO:0005575	nucleus|molecular_function|biological_process|cellular_component	--	--
Gm15867	4	9.07385e-12	1.55328e-10	ENSMUSG00000089812	lncRNA	predicted gene 15867 [Source:MGI Symbol;Acc:MGI:3801862]	--	--	--	--	--
G0s2	1	2.00384e-150	3.61419e-148	ENSMUSG00000009633	protein_coding	G0/G1 switch gene 2 [Source:MGI Symbol;Acc:MGI:1316737]	--	GO:0016020,GO:0016021,GO:0005739,GO:0006915,GO:0120162,GO:2001238,GO:0097191	membrane|integral component of membrane|mitochondrion|apoptotic process|positive regulation of cold-induced thermogenesis|positive regulation of extrinsic apoptotic signaling pathway|extrinsic apoptotic signaling pathway	--	--
A330023F24Rik	1	0.000321081	0.00225595	ENSMUSG00000096929	lncRNA	mCG147447	--	--	--	--	--
Cr1l	1	4.32392e-05	0.000354849	ENSMUSG00000016481	protein_coding	complement component (3b/4b) receptor 1-like [Source:MGI Symbol;Acc:MGI:88513]	--	GO:0016020,GO:0016021,GO:0009897,GO:0007275,GO:0002376,GO:0045087,GO:0001701,GO:0043235,GO:0007565,GO:0030449,GO:1903659,GO:0045916,GO:0006958	membrane|integral component of membrane|external side of plasma membrane|multicellular organism development|immune system process|innate immune response|in utero embryonic development|receptor complex|female pregnancy|regulation of complement activation|regulation of complement-dependent cytotoxicity|negative regulation of complement activation|complement activation, classical pathway	--	--
Suv39h2	2	0.000216869	0.00157613	ENSMUSG00000026646	protein_coding	suppressor of variegation 3-9 2 [Source:MGI Symbol;Acc:MGI:1890396]	--	GO:0008270,GO:0005634,GO:0005515,GO:0018024,GO:0034968,GO:0016740,GO:0046872,GO:0005694,GO:0008168,GO:0032259,GO:0006325,GO:0046974,GO:1904047,GO:0000122,GO:0006333,GO:0006338,GO:0051567,GO:0071456,GO:0000785	zinc ion binding|nucleus|protein binding|histone-lysine N-methyltransferase activity|histone lysine methylation|transferase activity|metal ion binding|chromosome|methyltransferase activity|methylation|chromatin organization|histone methyltransferase activity (H3-K9 specific)|S-adenosyl-L-methionine binding|negative regulation of transcription by RNA polymerase II|chromatin assembly or disassembly…	mmu00310	Lysine degradation
Fam107b	2	3.47591e-05	0.000290725	ENSMUSG00000026655	protein_coding	family with sequence similarity 107, member B [Source:MGI Symbol;Acc:MGI:1913790]	--	GO:0003674,GO:0005575,GO:0007605	molecular_function|cellular_component|sensory perception of sound	--	--
Frmd4a	3	8.35002e-05	0.000654957	ENSMUSG00000026657	protein_coding	FERM domain containing 4A [Source:MGI Symbol;Acc:MGI:1919850]	--	GO:0005856,GO:0005737,GO:0030054,GO:0030674,GO:0005923,GO:0090162,GO:0005912,GO:0050714,GO:0050709	cytoskeleton|cytoplasm|cell junction|protein binding, bridging|bicellular tight junction|establishment of epithelial cell polarity|adherens junction|positive regulation of protein secretion|negative regulation of protein secretion	--	--
Mcm10	2	1.84116e-06	1.87336e-05	ENSMUSG00000026669	protein_coding	minichromosome maintenance 10 replication initiation factor [Source:MGI Symbol;Acc:MGI:1917274]	--	GO:0005634,GO:0003697,GO:0006260,GO:0006270,GO:0003690,GO:0046872,GO:0003677,GO:0042802,GO:0006974,GO:0005730,GO:0008283,GO:0019899,GO:0003688,GO:0031298	nucleus|single-stranded DNA binding|DNA replication|DNA replication initiation|double-stranded DNA binding|metal ion binding|DNA binding|identical protein binding|cellular response to DNA damage stimulus|nucleolus|cell population proliferation|enzyme binding|DNA replication origin binding|replication fork protection complex	--	--
Ccdc3	1	3.83173e-14	7.70283e-13	ENSMUSG00000026676	protein_coding	coiled-coil domain containing 3 [Source:MGI Symbol;Acc:MGI:1921436]	--	GO:0003674,GO:0005576,GO:0005783,GO:0045600,GO:0046889,GO:0010804	molecular_function|extracellular region|endoplasmic reticulum|positive regulation of fat cell differentiation|positive regulation of lipid biosynthetic process|negative regulation of tumor necrosis factor-mediated signaling pathway	--	--
Nudt5	2	3.80427e-12	6.67506e-11	ENSMUSG00000025817	protein_coding	nudix (nucleoside diphosphate linked moiety X)-type motif 5 [Source:MGI Symbol;Acc:MGI:1858232]	--	GO:0016787,GO:0016740,GO:0046872,GO:0005634,GO:0003723,GO:0042803,GO:0000287,GO:0016779,GO:0006338,GO:0017110,GO:1990966,GO:0006139,GO:0030515,GO:0009191,GO:0044715,GO:0047631,GO:0019303,GO:0006753,GO:0019693,GO:0019144	hydrolase activity|transferase activity|metal ion binding|nucleus|RNA binding|protein homodimerization activity|magnesium ion binding|nucleotidyltransferase activity|chromatin remodeling|nucleoside-diphosphatase activity|ATP generation from poly-ADP-D-ribose|nucleobase-containing compound metabolic process|snoRNA binding|ribonucleoside diphosphate catabolic process|8-oxo-dGDP phosphatase activity…	mmu00230	Purine metabolism
Dhtkd1	1	6.91317e-05	0.000549734	ENSMUSG00000025815	protein_coding	dehydrogenase E1 and transketolase domain containing 1 [Source:MGI Symbol;Acc:MGI:2445096]	--	GO:0055114,GO:0030976,GO:0016624,GO:0006099,GO:0004591,GO:0005829,GO:0016491,GO:0005739,GO:0006096,GO:0002244,GO:0006091,GO:0045252	oxidation-reduction process|thiamine pyrophosphate binding|oxidoreductase activity, acting on the aldehyde or oxo group of donors, disulfide as acceptor|tricarboxylic acid cycle|oxoglutarate dehydrogenase (succinyl-transferring) activity|cytosol|oxidoreductase activity|mitochondrion|glycolytic process|hematopoietic progenitor cell differentiation|generation of precursor metabolites and energy|oxo…	--	--
Proser2	1	0.000787148	0.00512567	ENSMUSG00000045319	protein_coding	proline and serine rich 2 [Source:MGI Symbol;Acc:MGI:2442238]	--	GO:0003674,GO:0008150,GO:0005575	molecular_function|biological_process|cellular_component	--	--
Celf2	1	1.12334e-05	0.000101418	ENSMUSG00000002107	protein_coding	CUGBP, Elav-like family member 2 [Source:MGI Symbol;Acc:MGI:1338822]	--	GO:0003723,GO:0003676,GO:0005634,GO:0005737,GO:0003729,GO:1990904,GO:0006397,GO:0000381,GO:0006376,GO:0036002	RNA binding|nucleic acid binding|nucleus|cytoplasm|mRNA binding|ribonucleoprotein complex|mRNA processing|regulation of alternative mRNA splicing, via spliceosome|mRNA splice site selection|pre-mRNA binding	--	--
Gm10855	1	0.000885158	0.00570406	ENSMUSG00000075538	lncRNA	unnamed protein product	--	--	--	--	--
Gm10115	1	2.40264e-14	4.91255e-13	ENSMUSG00000062319	lncRNA	mCG147252	--	--	--	--	--
Atp5c1	2	0.000126101	0.0009568	ENSMUSG00000025781	protein_coding	ATP synthase, H+ transporting, mitochondrial F1 complex, gamma polypeptide 1 [Source:MGI Symbol;Acc:MGI:1261437]	--	GO:0046933,GO:0015986,GO:0045261,GO:0006811,GO:0006754,GO:0016020,GO:0005739,GO:0005743,GO:0046034,GO:0016887,GO:0043209,GO:0005753,GO:0000275	proton-transporting ATP synthase activity, rotational mechanism|ATP synthesis coupled proton transport|proton-transporting ATP synthase complex, catalytic core F(1)|ion transport|ATP biosynthetic process|membrane|mitochondrion|mitochondrial inner membrane|ATP metabolic process|ATPase activity|myelin sheath|mitochondrial proton-transporting ATP synthase complex|mitochondrial proton-transporting AT…	mmu00190,mmu04714,mmu05010,mmu05012,mmu05016	Oxidative phosphorylation|Thermogenesis|Alzheimer's disease|Parkinson's disease|Huntington's disease
Itih2	1	1.93508e-11	3.2253e-10	ENSMUSG00000037254	protein_coding	inter-alpha trypsin inhibitor, heavy chain 2 [Source:MGI Symbol;Acc:MGI:96619]	--	GO:0004867,GO:0030212,GO:0010951	serine-type endopeptidase inhibitor activity|hyaluronan metabolic process|negative regulation of endopeptidase activity	--	--
Itih5	4	3.80965e-46	2.13162e-44	ENSMUSG00000025780	protein_coding	inter-alpha (globulin) inhibitor H5 [Source:MGI Symbol;Acc:MGI:1925751]	--	GO:0004867,GO:0030212,GO:0003674,GO:0008150,GO:0005576,GO:0010951,GO:0030414,GO:0010466,GO:0062023	serine-type endopeptidase inhibitor activity|hyaluronan metabolic process|molecular_function|biological_process|extracellular region|negative regulation of endopeptidase activity|peptidase inhibitor activity|negative regulation of peptidase activity|collagen-containing extracellular matrix	--	--
Prkcq	3	0.00163401	0.00994794	ENSMUSG00000026778	protein_coding	protein kinase C, theta [Source:MGI Symbol;Acc:MGI:97601]	--	GO:0005524,GO:0006468,GO:0035556,GO:0004674,GO:0004672,GO:0004697,GO:0016020,GO:0016740,GO:0046872,GO:0001772,GO:0005886,GO:0005634,GO:0005737,GO:0000166,GO:0016301,GO:0016310,GO:0042383,GO:0002376,GO:0031594,GO:0016235,GO:0051092,GO:0005515,GO:0006954,GO:0051491,GO:0005815,GO:0046627,GO:0050714,GO:0051496,GO:0032212,GO:0051973,GO:0060326,GO:0070233,GO:1904355,GO:0006355,GO:0042307,GO:0010389,GO:…	ATP binding|protein phosphorylation|intracellular signal transduction|protein serine/threonine kinase activity|protein kinase activity|protein kinase C activity|membrane|transferase activity|metal ion binding|immunological synapse|plasma membrane|nucleus|cytoplasm|nucleotide binding|kinase activity|phosphorylation|sarcolemma|immune system process|neuromuscular junction|aggresome|positive regulati…	mmu04064,mmu04140,mmu04660,mmu04658,mmu04659,mmu04920,mmu04270,mmu04750,mmu04931,mmu05162	NF-kappa B signaling pathway|Autophagy - animal|T cell receptor signaling pathway|Th1 and Th2 cell differentiation|Th17 cell differentiation|Adipocytokine signaling pathway|Vascular smooth muscle contraction|Inflammatory mediator regulation of TRP channels|Insulin resistance|Measles
Rbm17	2	0.000324853	0.00228047	ENSMUSG00000037197	protein_coding	RNA binding motif protein 17 [Source:MGI Symbol;Acc:MGI:1924188]	--	GO:0003676,GO:0005634,GO:0005654,GO:0032991,GO:0003723,GO:0005515,GO:0006397,GO:0008380,GO:0000381,GO:0005681,GO:0043484,GO:0006281,GO:0000380,GO:0000375	nucleic acid binding|nucleus|nucleoplasm|protein-containing complex|RNA binding|protein binding|mRNA processing|RNA splicing|regulation of alternative mRNA splicing, via spliceosome|spliceosomal complex|regulation of RNA splicing|DNA repair|alternative mRNA splicing, via spliceosome|RNA splicing, via transesterification reactions	mmu03040	Spliceosome
Il15ra	3	1.33188e-08	1.73107e-07	ENSMUSG00000023206	protein_coding	interleukin 15 receptor, alpha chain [Source:MGI Symbol;Acc:MGI:104644]	--	GO:0016020,GO:0016021,GO:0005634,GO:0009986,GO:0031410,GO:0005886,GO:0005576,GO:0005615,GO:0050766,GO:0031965,GO:0019901,GO:0042010,GO:0035723,GO:0010977,GO:0007259,GO:0032825	membrane|integral component of membrane|nucleus|cell surface|cytoplasmic vesicle|plasma membrane|extracellular region|extracellular space|positive regulation of phagocytosis|nuclear membrane|protein kinase binding|interleukin-15 receptor activity|interleukin-15-mediated signaling pathway|negative regulation of neuron projection development|receptor signaling pathway via JAK-STAT|positive regulati…	mmu04630,mmu04060,mmu04672,mmu05200,mmu05166	Jak-STAT signaling pathway|Cytokine-cytokine receptor interaction|Intestinal immune network for IgA production|Pathways in cancer|HTLV-I infection
Rsu1	2	0.00158514	0.00968331	ENSMUSG00000026727	protein_coding	Ras suppressor protein 1 [Source:MGI Symbol;Acc:MGI:103040]	--	GO:0005515,GO:0010811,GO:0043547,GO:0005925	protein binding|positive regulation of cell-substrate adhesion|positive regulation of GTPase activity|focal adhesion	--	--
Vim	2	3.08803e-225	9.58627e-223	ENSMUSG00000026728	protein_coding	vimentin [Source:MGI Symbol;Acc:MGI:98932]	--	GO:0005882,GO:0005634,GO:0048471,GO:0005829,GO:0005515,GO:0005737,GO:0042802,GO:0005886,GO:0005856,GO:0043005,GO:0007010,GO:0045109,GO:0071222,GO:0071346,GO:0003725,GO:0030424,GO:0044297,GO:0019901,GO:0019904,GO:0050770,GO:0019900,GO:0045335,GO:0031252,GO:0010628,GO:0051721,GO:0070307,GO:0005212,GO:0005200,GO:0016363,GO:1990904,GO:0043488,GO:0045727,GO:0005777,GO:0010977,GO:0042995,GO:0032967,GO:…	intermediate filament|nucleus|perinuclear region of cytoplasm|cytosol|protein binding|cytoplasm|identical protein binding|plasma membrane|cytoskeleton|neuron projection|cytoskeleton organization|intermediate filament organization|cellular response to lipopolysaccharide|cellular response to interferon-gamma|double-stranded RNA binding|axon|cell body|protein kinase binding|protein domain specific b…	mmu05206,mmu05169	MicroRNAs in cancer|Epstein-Barr virus infection
Stamos	1	0.000112687	0.000864008	ENSMUSG00000086657	lncRNA	mCG1029975, partial	--	--	--	--	--
Nsun6	1	1.74702e-08	2.23997e-07	ENSMUSG00000026707	protein_coding	NOL1/NOP2/Sun domain family member 6 [Source:MGI Symbol;Acc:MGI:1921705]	--	GO:0003723,GO:0008168,GO:0016740,GO:0005737,GO:0030488,GO:0032259,GO:0000049,GO:0016428	RNA binding|methyltransferase activity|transferase activity|cytoplasm|tRNA methylation|methylation|tRNA binding|tRNA (cytosine-5-)-methyltransferase activity	--	--
Plxdc2	1	8.14878e-07	8.69122e-06	ENSMUSG00000026748	protein_coding	plexin domain containing 2 [Source:MGI Symbol;Acc:MGI:1914698]	--	GO:0016020,GO:0016021,GO:0005886,GO:0062023	membrane|integral component of membrane|plasma membrane|collagen-containing extracellular matrix	--	--
Dnajc1	3	0.000722383	0.00474702	ENSMUSG00000026740	protein_coding	DnaJ heat shock protein family (Hsp40) member C1 [Source:MGI Symbol;Acc:MGI:103268]	MYB	GO:0003677,GO:0005634,GO:0016020,GO:0016021,GO:0005515,GO:0005886,GO:0005783,GO:0043022,GO:0005789,GO:0031965,GO:0005788,GO:0043231,GO:0031090,GO:0051087,GO:0050708,GO:0006417,GO:0006457	DNA binding|nucleus|membrane|integral component of membrane|protein binding|plasma membrane|endoplasmic reticulum|ribosome binding|endoplasmic reticulum membrane|nuclear membrane|endoplasmic reticulum lumen|intracellular membrane-bounded organelle|organelle membrane|chaperone binding|regulation of protein secretion|regulation of translation|protein folding	mmu04141	Protein processing in endoplasmic reticulum
Msrb2	4	0.000799142	0.00519958	ENSMUSG00000023094	protein_coding	methionine sulfoxide reductase B2 [Source:MGI Symbol;Acc:MGI:1923717]	--	GO:0055114,GO:0006979,GO:0033743,GO:0016671,GO:0030091,GO:0046872,GO:0016491,GO:0005739,GO:0003779,GO:0030041,GO:0008270,GO:0033745	oxidation-reduction process|response to oxidative stress|peptide-methionine (R)-S-oxide reductase activity|oxidoreductase activity, acting on a sulfur group of donors, disulfide as acceptor|protein repair|metal ion binding|oxidoreductase activity|mitochondrion|actin binding|actin filament polymerization|zinc ion binding|L-methionine-(R)-S-oxide reductase activity	--	--
Arhgap21	1	8.92196e-08	1.05977e-06	ENSMUSG00000036591	protein_coding	Rho GTPase activating protein 21 [Source:MGI Symbol;Acc:MGI:1918685]	--	GO:0005515,GO:0007165,GO:0005096,GO:0043547,GO:0007030,GO:0051683,GO:0051684,GO:0072384,GO:0005794,GO:0005886,GO:0015629,GO:0030054	protein binding|signal transduction|GTPase activator activity|positive regulation of GTPase activity|Golgi organization|establishment of Golgi localization|maintenance of Golgi location|organelle transport along microtubule|Golgi apparatus|plasma membrane|actin cytoskeleton|cell junction	--	--
Hnmt	4	8.44341e-06	7.79512e-05	ENSMUSG00000026986	protein_coding	histamine N-methyltransferase [Source:MGI Symbol;Acc:MGI:2153181]	--	GO:0008170,GO:0016740,GO:0005737,GO:0043005,GO:0008168,GO:0032259,GO:0046539,GO:0001695,GO:0002347,GO:0006972,GO:0007420,GO:0014075,GO:0035902,GO:0042220,GO:0051384,GO:0070555,GO:0001505	N-methyltransferase activity|transferase activity|cytoplasm|neuron projection|methyltransferase activity|methylation|histamine N-methyltransferase activity|histamine catabolic process|response to tumor cell|hyperosmotic response|brain development|response to amine|response to immobilization stress|response to cocaine|response to glucocorticoid|response to interleukin-1|regulation of neurotransmit…	mmu00340	Histidine metabolism
Tubb4b	2	1.20412e-08	1.56817e-07	ENSMUSG00000036752	protein_coding	tubulin, beta 4B class IVB [Source:MGI Symbol;Acc:MGI:1915472]	--	GO:0005525,GO:0007017,GO:0005874,GO:0003924,GO:0005200,GO:0005737,GO:0000166,GO:0005856,GO:0000226,GO:0003725,GO:0000278,GO:0043209,GO:0045298	GTP binding|microtubule-based process|microtubule|GTPase activity|structural constituent of cytoskeleton|cytoplasm|nucleotide binding|cytoskeleton|microtubule cytoskeleton organization|double-stranded RNA binding|mitotic cell cycle|myelin sheath|tubulin complex	mmu04145,mmu04540	Phagosome|Gap junction
Tmem203	1	4.08642e-05	0.000336521	ENSMUSG00000078201	protein_coding	transmembrane protein 203 [Source:MGI Symbol;Acc:MGI:2443597]	--	GO:0016020,GO:0016021,GO:0003674,GO:0005783,GO:0005789,GO:0007283,GO:0006874	membrane|integral component of membrane|molecular_function|endoplasmic reticulum|endoplasmic reticulum membrane|spermatogenesis|cellular calcium ion homeostasis	--	--
Dpp7	4	1.74718e-19	4.62737e-18	ENSMUSG00000026958	protein_coding	dipeptidylpeptidase 7 [Source:MGI Symbol;Acc:MGI:1933213]	--	GO:0006508,GO:0008236,GO:0016787,GO:0005794,GO:0005829,GO:0008233,GO:0031410,GO:0005576,GO:0004177,GO:0043231,GO:0005764,GO:0031982,GO:0008239	proteolysis|serine-type peptidase activity|hydrolase activity|Golgi apparatus|cytosol|peptidase activity|cytoplasmic vesicle|extracellular region|aminopeptidase activity|intracellular membrane-bounded organelle|lysosome|vesicle|dipeptidyl-peptidase activity	--	--
Uap1l1	1	2.36996e-09	3.3325e-08	ENSMUSG00000026956	protein_coding	UDP-N-acteylglucosamine pyrophosphorylase 1-like 1 [Source:MGI Symbol;Acc:MGI:2443318]	--	GO:0070569,GO:0016740,GO:0016779,GO:0006048,GO:0003977	uridylyltransferase activity|transferase activity|nucleotidyltransferase activity|UDP-N-acetylglucosamine biosynthetic process|UDP-N-acetylglucosamine diphosphorylase activity	mmu00520	Amino sugar and nucleotide sugar metabolism
Entpd2	1	1.32702e-210	3.7914e-208	ENSMUSG00000015085	protein_coding	ectonucleoside triphosphate diphosphohydrolase 2 [Source:MGI Symbol;Acc:MGI:1096863]	--	GO:0016787,GO:0016020,GO:0016021,GO:0005886,GO:0009986,GO:0005515,GO:0000166,GO:0005524,GO:0051260,GO:0042802,GO:0007186,GO:0044297,GO:0005604,GO:0016887,GO:0030168,GO:0009181,GO:0071354,GO:0017110,GO:0017111,GO:0043262,GO:0031253	hydrolase activity|membrane|integral component of membrane|plasma membrane|cell surface|protein binding|nucleotide binding|ATP binding|protein homooligomerization|identical protein binding|G protein-coupled receptor signaling pathway|cell body|basement membrane|ATPase activity|platelet activation|purine ribonucleoside diphosphate catabolic process|cellular response to interleukin-6|nucleoside-dip…	mmu00230,mmu04742	Purine metabolism|Taste transduction
Npdc1	2	1.10348e-07	1.29879e-06	ENSMUSG00000015094	protein_coding	neural proliferation, differentiation and control 1 [Source:MGI Symbol;Acc:MGI:1099802]	--	GO:0016021,GO:0016020	integral component of membrane|membrane	--	--
Abca2	4	2.64615e-07	2.9798e-06	ENSMUSG00000026944	protein_coding	ATP-binding cassette, sub-family A (ABC1), member 2 [Source:MGI Symbol;Acc:MGI:99606]	--	GO:0016021,GO:0005524,GO:0055085,GO:0042626,GO:0016887,GO:0016020,GO:0000166,GO:0099038,GO:0006357,GO:0010872,GO:0032383,GO:0032384,GO:0032805,GO:0042632,GO:0042986,GO:0046512,GO:0048545,GO:0070723,GO:0071072,GO:0090155,GO:0090156,GO:0090370,GO:0099040,GO:1901873,GO:1902004,GO:1902993,GO:1905598,GO:1905601,GO:0005764,GO:0005768,GO:0005886	integral component of membrane|ATP binding|transmembrane transport|ATPase-coupled transmembrane transporter activity|ATPase activity|membrane|nucleotide binding|ceramide floppase activity|regulation of transcription by RNA polymerase II|regulation of cholesterol esterification|regulation of intracellular cholesterol transport|negative regulation of intracellular cholesterol transport|positive reg…	mmu02010,mmu04142	ABC transporters|Lysosome
Paxx	4	1.34001e-16	3.11912e-15	ENSMUSG00000047617	protein_coding	non-homologous end joining factor [Source:MGI Symbol;Acc:MGI:2442831]	--	GO:0006303,GO:0005634,GO:0042802,GO:0042803,GO:0006281,GO:0006974,GO:0060090,GO:0035861,GO:0043564,GO:0070419,GO:0051103	double-strand break repair via nonhomologous end joining|nucleus|identical protein binding|protein homodimerization activity|DNA repair|cellular response to DNA damage stimulus|molecular adaptor activity|site of double-strand break|Ku70:Ku80 complex|nonhomologous end joining complex|DNA ligation involved in DNA repair	--	--
Phpt1	4	2.18727e-07	2.48911e-06	ENSMUSG00000036504	protein_coding	phosphohistidine phosphatase 1 [Source:MGI Symbol;Acc:MGI:1922704]	--	GO:0005829,GO:0101006,GO:0035971,GO:0016787,GO:0005737,GO:0004721,GO:0044325,GO:0050860,GO:2000147,GO:0006470,GO:2000249,GO:0019855,GO:0035774,GO:0051350,GO:2000984	cytosol|protein histidine phosphatase activity|peptidyl-histidine dephosphorylation|hydrolase activity|cytoplasm|phosphoprotein phosphatase activity|ion channel binding|negative regulation of T cell receptor signaling pathway|positive regulation of cell motility|protein dephosphorylation|regulation of actin cytoskeleton reorganization|calcium channel inhibitor activity|positive regulation of insu…	--	--
Rabl6	2	3.56389e-06	3.48042e-05	ENSMUSG00000015087	protein_coding	RAB, member RAS oncogene family-like 6 [Source:MGI Symbol;Acc:MGI:2442633]	--	GO:0005525,GO:0005634,GO:0005829,GO:0005737,GO:0000166,GO:0005813	GTP binding|nucleus|cytosol|cytoplasm|nucleotide binding|centrosome	--	--
Bmyc	4	1.25481e-20	3.52888e-19	ENSMUSG00000049086	protein_coding	brain expressed myelocytomatosis oncogene [Source:MGI Symbol;Acc:MGI:88184]	--	GO:0006355,GO:0005634,GO:0003700,GO:0005515,GO:0005819	regulation of transcription, DNA-templated|nucleus|DNA-binding transcription factor activity|protein binding|spindle	--	--
Ccdc187	1	7.97688e-06	7.38977e-05	ENSMUSG00000048038	protein_coding	coiled-coil domain containing 187 [Source:MGI Symbol;Acc:MGI:3045295]	--	GO:0008017,GO:0034453,GO:0005813,GO:0003674,GO:0008150	microtubule binding|microtubule anchoring|centrosome|molecular_function|biological_process	--	--
Gpsm1	1	4.72685e-09	6.45543e-08	ENSMUSG00000026930	protein_coding	G-protein signalling modulator 1 (AGS3-like, C. elegans) [Source:MGI Symbol;Acc:MGI:1915089]	--	GO:0005515,GO:0030695,GO:0016020,GO:0000139,GO:0005794,GO:0005886,GO:0032991,GO:0005737,GO:0007275,GO:0005783,GO:0005789,GO:0030154,GO:0005829,GO:0007399,GO:0005938,GO:0008277,GO:0001965,GO:0034260,GO:0005092,GO:0016239,GO:1905098,GO:0005654,GO:0050790	protein binding|GTPase regulator activity|membrane|Golgi membrane|Golgi apparatus|plasma membrane|protein-containing complex|cytoplasm|multicellular organism development|endoplasmic reticulum|endoplasmic reticulum membrane|cell differentiation|cytosol|nervous system development|cell cortex|regulation of G protein-coupled receptor signaling pathway|G-protein alpha-subunit binding|negative regulati…	mmu05030	Cocaine addiction
Pmpca	2	4.39774e-06	4.23824e-05	ENSMUSG00000026926	protein_coding	peptidase (mitochondrial processing) alpha [Source:MGI Symbol;Acc:MGI:1918568]	--	GO:0046872,GO:0006508,GO:0003824,GO:0004222,GO:0006627,GO:0016020,GO:0005739,GO:0005743,GO:0005759,GO:0004175,GO:0008237,GO:0017087	metal ion binding|proteolysis|catalytic activity|metalloendopeptidase activity|protein processing involved in protein targeting to mitochondrion|membrane|mitochondrion|mitochondrial inner membrane|mitochondrial matrix|endopeptidase activity|metallopeptidase activity|mitochondrial processing peptidase complex	--	--
Agpat2	4	1.88707e-05	0.000165374	ENSMUSG00000026922	protein_coding	1-acylglycerol-3-phosphate O-acyltransferase 2 (lysophosphatidic acid acyltransferase, beta) [Source:MGI Symbol;Acc:MGI:1914762]	--	GO:0016020,GO:0008654,GO:0016746,GO:0003841,GO:0016021,GO:0016740,GO:0005783,GO:0006629,GO:0005789,GO:0016024,GO:0001819,GO:0006654,GO:0008544,GO:0042493	membrane|phospholipid biosynthetic process|transferase activity, transferring acyl groups|1-acylglycerol-3-phosphate O-acyltransferase activity|integral component of membrane|transferase activity|endoplasmic reticulum|lipid metabolic process|endoplasmic reticulum membrane|CDP-diacylglycerol biosynthetic process|positive regulation of cytokine production|phosphatidic acid biosynthetic process|epid…	mmu00561,mmu00564,mmu04072,mmu04975	Glycerolipid metabolism|Glycerophospholipid metabolism|Phospholipase D signaling pathway|Fat digestion and absorption
Dipk1b	1	7.5417e-08	9.05481e-07	ENSMUSG00000036186	protein_coding	Fam69b protein	--	--	--	--	--
Rpl7a	2	7.40049e-66	5.79914e-64	ENSMUSG00000062647	protein_coding	ribosomal protein L7A [Source:MGI Symbol;Acc:MGI:1353472]	--	GO:0042254,GO:1990904,GO:0016020,GO:0045202,GO:0003723,GO:0005515,GO:0005840,GO:0022625,GO:0000470,GO:0042788	ribosome biogenesis|ribonucleoprotein complex|membrane|synapse|RNA binding|protein binding|ribosome|cytosolic large ribosomal subunit|maturation of LSU-rRNA|polysomal ribosome	mmu03010	Ribosome
Surf1	4	3.39086e-12	5.98546e-11	ENSMUSG00000015790	protein_coding	surfeit gene 1 [Source:MGI Symbol;Acc:MGI:98443]	--	GO:0016020,GO:0016021,GO:0005739,GO:0005743,GO:0022900,GO:1902600,GO:0033617,GO:0006119,GO:0004129	membrane|integral component of membrane|mitochondrion|mitochondrial inner membrane|electron transport chain|proton transmembrane transport|mitochondrial respiratory chain complex IV assembly|oxidative phosphorylation|cytochrome-c oxidase activity	--	--
Surf4	2	1.80593e-64	1.38491e-62	ENSMUSG00000014867	protein_coding	surfeit gene 4 [Source:MGI Symbol;Acc:MGI:98445]	--	GO:0016021,GO:0016020,GO:0000139,GO:0005794,GO:0005515,GO:0005783,GO:0005789,GO:0007030,GO:0005793,GO:0033116,GO:0010638	integral component of membrane|membrane|Golgi membrane|Golgi apparatus|protein binding|endoplasmic reticulum|endoplasmic reticulum membrane|Golgi organization|endoplasmic reticulum-Golgi intermediate compartment|endoplasmic reticulum-Golgi intermediate compartment membrane|positive regulation of organelle organization	--	--
Adamtsl2	1	4.40261e-16	9.94669e-15	ENSMUSG00000036040	protein_coding	ADAMTS-like 2 [Source:MGI Symbol;Acc:MGI:1925044]	--	GO:0008233,GO:0006508,GO:0005576,GO:0031012,GO:0030198,GO:0030512,GO:0060481,GO:0050436	peptidase activity|proteolysis|extracellular region|extracellular matrix|extracellular matrix organization|negative regulation of transforming growth factor beta receptor signaling pathway|lobar bronchus epithelium development|microfibril binding	--	--
Wdr5	3	4.39933e-08	5.40253e-07	ENSMUSG00000026917	protein_coding	WD repeat domain 5 [Source:MGI Symbol;Acc:MGI:2155884]	--	GO:0005515,GO:0005634,GO:0042393,GO:0005654,GO:0006325,GO:0071339,GO:0043966,GO:0031175,GO:0035064,GO:0035097,GO:0001501,GO:0043981,GO:0043982,GO:0043984,GO:0043995,GO:0043996,GO:0046972,GO:0000123,GO:0051568,GO:0042800,GO:0048188,GO:0044666,GO:0035948,GO:0005671	protein binding|nucleus|histone binding|nucleoplasm|chromatin organization|MLL1 complex|histone H3 acetylation|neuron projection development|methylated histone binding|histone methyltransferase complex|skeletal system development|histone H4-K5 acetylation|histone H4-K8 acetylation|histone H4-K16 acetylation|histone acetyltransferase activity (H4-K5 specific)|histone acetyltransferase activity (H4…	mmu04934	Cushing's syndrome
Fcnb	2	8.68513e-05	0.000679098	ENSMUSG00000026835	protein_coding	ficolin B [Source:MGI Symbol;Acc:MGI:1341158]	--	GO:0046872,GO:0005576,GO:0007186,GO:0030246,GO:0002376,GO:0045087,GO:0005581,GO:0001664,GO:0034394,GO:0008329,GO:2000484,GO:0002752,GO:0043654,GO:0046597,GO:0033691,GO:0097367,GO:0001867,GO:0031232	metal ion binding|extracellular region|G protein-coupled receptor signaling pathway|carbohydrate binding|immune system process|innate immune response|collagen trimer|G protein-coupled receptor binding|protein localization to cell surface|signaling pattern recognition receptor activity|positive regulation of interleukin-8 secretion|cell surface pattern recognition receptor signaling pathway|recogn…	--	--
Olfm1	1	0.000258847	0.00185296	ENSMUSG00000026833	protein_coding	olfactomedin 1 [Source:MGI Symbol;Acc:MGI:1860437]	--	GO:0007399,GO:0010628,GO:0060317,GO:0003190,GO:0010629,GO:0010718,GO:0043065,GO:0005515,GO:0030054,GO:0045202,GO:0007275,GO:0042995,GO:0005576,GO:0005615,GO:0030424,GO:0005783,GO:0098978,GO:0043025,GO:0043204,GO:0097060,GO:0032281,GO:0023041,GO:0030516,GO:0044295,GO:0099243	nervous system development|positive regulation of gene expression|cardiac epithelial to mesenchymal transition|atrioventricular valve formation|negative regulation of gene expression|positive regulation of epithelial to mesenchymal transition|positive regulation of apoptotic process|protein binding|cell junction|synapse|multicellular organism development|cell projection|extracellular region|extra…	--	--
Set	2	1.15504e-71	9.78752e-70	ENSMUSG00000054766	protein_coding	SET nuclear oncogene [Source:MGI Symbol;Acc:MGI:1860267]	--	GO:0005634,GO:0006334,GO:0003677,GO:0005654,GO:0032991,GO:0048471,GO:0005737,GO:0005783,GO:0045892,GO:0005811,GO:0005829,GO:0043524	nucleus|nucleosome assembly|DNA binding|nucleoplasm|protein-containing complex|perinuclear region of cytoplasm|cytoplasm|endoplasmic reticulum|negative regulation of transcription, DNA-templated|lipid droplet|cytosol|negative regulation of neuron apoptotic process	--	--
Zer1	1	0.000821272	0.00532211	ENSMUSG00000039686	protein_coding	zyg-11 related, cell cycle regulator [Source:MGI Symbol;Acc:MGI:2442511]	--	GO:0005515,GO:0031462,GO:0032436,GO:0006515	protein binding|Cul2-RING ubiquitin ligase complex|positive regulation of proteasomal ubiquitin-dependent protein catabolic process|protein quality control for misfolded or incompletely synthesized proteins	--	--
Endog	4	6.23098e-06	5.88208e-05	ENSMUSG00000015337	protein_coding	endonuclease G [Source:MGI Symbol;Acc:MGI:1261433]	--	GO:0046872,GO:0016787,GO:0003676,GO:0005634,GO:0005829,GO:0090305,GO:0004518,GO:0005739,GO:0006259,GO:0001701,GO:0090502,GO:0004519,GO:0043204,GO:0043065,GO:0034612,GO:0004521,GO:0005743,GO:0006309,GO:0046677,GO:1901300,GO:1902512,GO:0000014,GO:0004536,GO:0000737,GO:0006308,GO:0007568,GO:0009612,GO:0032355,GO:0034599,GO:0036475,GO:0071277,GO:0071333,GO:0071456	metal ion binding|hydrolase activity|nucleic acid binding|nucleus|cytosol|nucleic acid phosphodiester bond hydrolysis|nuclease activity|mitochondrion|DNA metabolic process|in utero embryonic development|RNA phosphodiester bond hydrolysis, endonucleolytic|endonuclease activity|perikaryon|positive regulation of apoptotic process|response to tumor necrosis factor|endoribonuclease activity|mitochondr…	mmu04210	Apoptosis
Phyhd1	1	0.000240328	0.00173282	ENSMUSG00000079484	protein_coding	phytanoyl-CoA dioxygenase domain containing 1 [Source:MGI Symbol;Acc:MGI:3612860]	--	GO:0046872,GO:0003674,GO:0008150,GO:0005575,GO:0016491,GO:0055114,GO:0051213	metal ion binding|molecular_function|biological_process|cellular_component|oxidoreductase activity|oxidation-reduction process|dioxygenase activity	--	--
Sh3glb2	1	0.000328782	0.00230755	ENSMUSG00000026860	protein_coding	SH3-domain GRB2-like endophilin B2 [Source:MGI Symbol;Acc:MGI:2385131]	--	GO:0005515,GO:0005737,GO:0005654,GO:0005829,GO:0042802	protein binding|cytoplasm|nucleoplasm|cytosol|identical protein binding	mmu04144	Endocytosis
Crat	1	0.000758846	0.00495938	ENSMUSG00000026853	protein_coding	carnitine acetyltransferase [Source:MGI Symbol;Acc:MGI:109501]	--	GO:0016746,GO:0016020,GO:0016740,GO:0006629,GO:0005739,GO:0005743,GO:0005783,GO:0006631,GO:0005777,GO:0019254,GO:0004092	transferase activity, transferring acyl groups|membrane|transferase activity|lipid metabolic process|mitochondrion|mitochondrial inner membrane|endoplasmic reticulum|fatty acid metabolic process|peroxisome|carnitine metabolic process, CoA-linked|carnitine O-acetyltransferase activity	mmu04146	Peroxisome
Ptpa	3	3.18414e-10	4.81273e-09	ENSMUSG00000039515	protein_coding	protein phosphatase 2 protein activator [Source:MGI Symbol;Acc:MGI:1346006]	--	GO:0019211,GO:0005634,GO:0005654,GO:0005737,GO:0000166,GO:0005524,GO:0003755,GO:0016853,GO:0042803,GO:0000413,GO:0005102,GO:0043065,GO:0034704,GO:0035307,GO:0051721,GO:0016887,GO:0000159,GO:0032515,GO:0035308,GO:0007052,GO:0043666,GO:0032516,GO:0008160,GO:0019888,GO:0043085	phosphatase activator activity|nucleus|nucleoplasm|cytoplasm|nucleotide binding|ATP binding|peptidyl-prolyl cis-trans isomerase activity|isomerase activity|protein homodimerization activity|protein peptidyl-prolyl isomerization|signaling receptor binding|positive regulation of apoptotic process|calcium channel complex|positive regulation of protein dephosphorylation|protein phosphatase 2A binding…	mmu04931	Insulin resistance
Ier5l	1	2.82975e-07	3.17879e-06	ENSMUSG00000089762	protein_coding	immediate early response 5-like [Source:MGI Symbol;Acc:MGI:1919750]	--	GO:0003674,GO:0008150,GO:0005575	molecular_function|biological_process|cellular_component	--	--
D330023K18Rik	1	0.000339565	0.00237703	ENSMUSG00000087269	lncRNA	mCG1030207, partial	--	--	--	--	--
Ncs1	3	0.000720893	0.00473916	ENSMUSG00000062661	protein_coding	neuronal calcium sensor 1 [Source:MGI Symbol;Acc:MGI:109166]	--	GO:0005509,GO:0016020,GO:0005794,GO:0046872,GO:0005886,GO:0005829,GO:0005737,GO:0030054,GO:0045202,GO:0045211,GO:0031410,GO:0043231,GO:0070588,GO:0030424,GO:0030425,GO:0019901,GO:0048471,GO:0098978,GO:0010975,GO:0014069,GO:0098794,GO:0099509,GO:0000287,GO:0045921,GO:0031045,GO:0048015,GO:0005245,GO:0099524,GO:0099523,GO:0050806,GO:0044305,GO:2000300,GO:0099626	calcium ion binding|membrane|Golgi apparatus|metal ion binding|plasma membrane|cytosol|cytoplasm|cell junction|synapse|postsynaptic membrane|cytoplasmic vesicle|intracellular membrane-bounded organelle|calcium ion transmembrane transport|axon|dendrite|protein kinase binding|perinuclear region of cytoplasm|glutamatergic synapse|regulation of neuron projection development|postsynaptic density|posts…	--	--
Hmcn2	1	4.77473e-33	2.0177e-31	ENSMUSG00000055632	protein_coding	hemicentin 2 [Source:MGI Symbol;Acc:MGI:2677838]	--	GO:0005509,GO:0005615,GO:0005576,GO:0050896,GO:0030054,GO:0031012,GO:0005604,GO:0005938,GO:0062023,GO:0005201,GO:0032154	calcium ion binding|extracellular space|extracellular region|response to stimulus|cell junction|extracellular matrix|basement membrane|cell cortex|collagen-containing extracellular matrix|extracellular matrix structural constituent|cleavage furrow	--	--
Ass1	2	1.35819e-17	3.3601e-16	ENSMUSG00000076441	protein_coding	argininosuccinate synthetase 1 [Source:MGI Symbol;Acc:MGI:88090]	--	GO:0005524,GO:0004055,GO:0006526,GO:0005634,GO:0005829,GO:0005737,GO:0000166,GO:0042802,GO:0005783,GO:0043005,GO:0005515,GO:0016874,GO:0005739,GO:0051384,GO:0010043,GO:0043204,GO:0008652,GO:0045429,GO:0043025,GO:0015643,GO:0005764,GO:0007623,GO:0016597,GO:0070852,GO:0005741,GO:0043209,GO:0000050,GO:0010046,GO:0071499,GO:0006531,GO:0000052,GO:0000053,GO:1903038,GO:0001822,GO:0001889,GO:0006953,GO:…	ATP binding|argininosuccinate synthase activity|arginine biosynthetic process|nucleus|cytosol|cytoplasm|nucleotide binding|identical protein binding|endoplasmic reticulum|neuron projection|protein binding|ligase activity|mitochondrion|response to glucocorticoid|response to zinc ion|perikaryon|cellular amino acid biosynthetic process|positive regulation of nitric oxide biosynthetic process|neurona…	mmu00250,mmu00220,mmu05418	Alanine, aspartate and glutamate metabolism|Arginine biosynthesis|Fluid shear stress and atherosclerosis
Aif1l	3	1.08261e-21	3.16022e-20	ENSMUSG00000001864	protein_coding	allograft inflammatory factor 1-like [Source:MGI Symbol;Acc:MGI:1919598]	--	GO:0005509,GO:0051015,GO:0016020,GO:0046872,GO:0005886,GO:0032991,GO:0005737,GO:0005925,GO:0005856,GO:0042995,GO:0003779,GO:0005884,GO:0015629,GO:0032587,GO:0051017,GO:0097178	calcium ion binding|actin filament binding|membrane|metal ion binding|plasma membrane|protein-containing complex|cytoplasm|focal adhesion|cytoskeleton|cell projection|actin binding|actin filament|actin cytoskeleton|ruffle membrane|actin filament bundle assembly|ruffle assembly	--	--
Uck1	4	1.61652e-08	2.08092e-07	ENSMUSG00000002550	protein_coding	uridine-cytidine kinase 1 [Source:MGI Symbol;Acc:MGI:98904]	--	GO:0005524,GO:0016301,GO:0019206,GO:0016740,GO:0000166,GO:0016310,GO:0044206,GO:0004849,GO:0044211,GO:0009165	ATP binding|kinase activity|nucleoside kinase activity|transferase activity|nucleotide binding|phosphorylation|UMP salvage|uridine kinase activity|CTP salvage|nucleotide biosynthetic process	mmu00240,mmu00983	Pyrimidine metabolism|Drug metabolism - other enzymes
Swi5	2	1.55296e-08	2.00148e-07	ENSMUSG00000044627	protein_coding	SWI5 recombination repair homolog (yeast) [Source:MGI Symbol;Acc:MGI:1920181]	--	GO:0005634,GO:0006281,GO:0006974,GO:0005515,GO:0000724,GO:0071479,GO:0000730,GO:0032798	nucleus|DNA repair|cellular response to DNA damage stimulus|protein binding|double-strand break repair via homologous recombination|cellular response to ionizing radiation|DNA recombinase assembly|Swi5-Sfr1 complex	--	--
1110008P14Rik	4	0.000415702	0.00286161	ENSMUSG00000039195	protein_coding	RIKEN cDNA 1110008P14 gene [Source:MGI Symbol;Acc:MGI:1920987]	--	GO:0003674,GO:0008150,GO:0005575	molecular_function|biological_process|cellular_component	--	--
Lcn2	4	7.59342e-13	1.40812e-11	ENSMUSG00000026822	protein_coding	lipocalin 2 [Source:MGI Symbol;Acc:MGI:96757]	--	GO:0036094,GO:0005615,GO:0042742,GO:0005829,GO:0006811,GO:0031410,GO:0042803,GO:0005576,GO:0009617,GO:0005515,GO:0010628,GO:0002376,GO:0045087,GO:0042493,GO:0097192,GO:0006915,GO:0005506,GO:0009615,GO:0120162,GO:0070301,GO:0002020,GO:0055072,GO:0070207,GO:0060205,GO:0031346,GO:1903981,GO:0009635,GO:0097577,GO:0006979,GO:0010046,GO:0015891,GO:0031667,GO:0031669,GO:0071222,GO:0071347,GO:0071356	small molecule binding|extracellular space|defense response to bacterium|cytosol|ion transport|cytoplasmic vesicle|protein homodimerization activity|extracellular region|response to bacterium|protein binding|positive regulation of gene expression|immune system process|innate immune response|response to drug|extrinsic apoptotic signaling pathway in absence of ligand|apoptotic process|iron ion bind…	mmu04657	IL-17 signaling pathway
Fam102a	1	4.83539e-08	5.91259e-07	ENSMUSG00000039157	protein_coding	family with sequence similarity 102, member A [Source:MGI Symbol;Acc:MGI:2138935]	--	GO:0003674,GO:0008150,GO:0005575	molecular_function|biological_process|cellular_component	--	--
Ak1	2	0.000386796	0.00267789	ENSMUSG00000026817	protein_coding	adenylate kinase 1 [Source:MGI Symbol;Acc:MGI:87977]	--	GO:0005524,GO:0005737,GO:0019205,GO:0006139,GO:0004550,GO:0046034,GO:0004017,GO:0009142,GO:0016740,GO:0048471,GO:0005829,GO:0000166,GO:0005886,GO:0016301,GO:0016310,GO:0043005,GO:0046940,GO:0030017,GO:0036126,GO:0046033,GO:0007050,GO:0010828,GO:0046103,GO:0006165,GO:0001520,GO:0006172,GO:0016776	ATP binding|cytoplasm|nucleobase-containing compound kinase activity|nucleobase-containing compound metabolic process|nucleoside diphosphate kinase activity|ATP metabolic process|adenylate kinase activity|nucleoside triphosphate biosynthetic process|transferase activity|perinuclear region of cytoplasm|cytosol|nucleotide binding|plasma membrane|kinase activity|phosphorylation|neuron projection|nuc…	mmu00230,mmu00730	Purine metabolism|Thiamine metabolism
Eng	3	9.74458e-17	2.29303e-15	ENSMUSG00000026814	protein_coding	endoglin [Source:MGI Symbol;Acc:MGI:95392]	--	GO:0016020,GO:0016021,GO:0010629,GO:0045944,GO:0007179,GO:0005615,GO:0009897,GO:0005886,GO:0009986,GO:0005515,GO:0042802,GO:0042803,GO:0007155,GO:0010628,GO:0001934,GO:0000122,GO:0016477,GO:0001570,GO:0007507,GO:0051897,GO:0001666,GO:0005539,GO:0001525,GO:0017015,GO:0006355,GO:0030336,GO:0048870,GO:0043235,GO:0022617,GO:0048745,GO:0036122,GO:0050431,GO:0032967,GO:0003273,GO:0031953,GO:0030513,GO:…	membrane|integral component of membrane|negative regulation of gene expression|positive regulation of transcription by RNA polymerase II|transforming growth factor beta receptor signaling pathway|extracellular space|external side of plasma membrane|plasma membrane|cell surface|protein binding|identical protein binding|protein homodimerization activity|cell adhesion|positive regulation of gene exp…	--	--
Fpgs	2	1.15718e-06	1.21061e-05	ENSMUSG00000009566	protein_coding	folylpolyglutamyl synthetase [Source:MGI Symbol;Acc:MGI:95576]	--	GO:0005524,GO:0009058,GO:0004326,GO:0009396,GO:0016874,GO:0016020,GO:0046872,GO:0005829,GO:0005737,GO:0000166,GO:0005739,GO:0005743,GO:0005759,GO:0006730,GO:0008283,GO:0006536,GO:0006760,GO:0046901	ATP binding|biosynthetic process|tetrahydrofolylpolyglutamate synthase activity|folic acid-containing compound biosynthetic process|ligase activity|membrane|metal ion binding|cytosol|cytoplasm|nucleotide binding|mitochondrion|mitochondrial inner membrane|mitochondrial matrix|one-carbon metabolic process|cell population proliferation|glutamate metabolic process|folic acid-containing compound metab…	mmu00790,mmu01523	Folate biosynthesis|Antifolate resistance
Ptrh1	3	5.0513e-06	4.82203e-05	ENSMUSG00000053746	protein_coding	peptidyl-tRNA hydrolase 1 homolog [Source:MGI Symbol;Acc:MGI:1913779]	--	GO:0004045,GO:0016787,GO:0005739	aminoacyl-tRNA hydrolase activity|hydrolase activity|mitochondrion	--	--
Fam129b	2	1.88982e-27	6.76418e-26	ENSMUSG00000026796	protein_coding	family with sequence similarity 129, member B [Source:MGI Symbol;Acc:MGI:2442910]	--	GO:0016020,GO:0005654,GO:0005829,GO:0005737,GO:0030054,GO:0005886,GO:0045893,GO:0045892,GO:0008285,GO:0043066,GO:0003713,GO:0005912,GO:2000279,GO:2000679,GO:0032274	membrane|nucleoplasm|cytosol|cytoplasm|cell junction|plasma membrane|positive regulation of transcription, DNA-templated|negative regulation of transcription, DNA-templated|negative regulation of cell population proliferation|negative regulation of apoptotic process|transcription coactivator activity|adherens junction|negative regulation of DNA biosynthetic process|positive regulation of transcri…	--	--
Rpl12	3	4.59535e-143	7.93374e-141	ENSMUSG00000038900	protein_coding	ribosomal protein L12 [Source:MGI Symbol;Acc:MGI:98002]	--	GO:0003735,GO:0006412,GO:0005840,GO:0005634,GO:0003723,GO:0005737,GO:0014069,GO:0022625,GO:0005730,GO:0000027,GO:0019843,GO:0015934,GO:0070180	structural constituent of ribosome|translation|ribosome|nucleus|RNA binding|cytoplasm|postsynaptic density|cytosolic large ribosomal subunit|nucleolus|ribosomal large subunit assembly|rRNA binding|large ribosomal subunit|large ribosomal subunit rRNA binding	mmu03010	Ribosome
Slc2a8	1	7.70213e-08	9.22684e-07	ENSMUSG00000026791	protein_coding	solute carrier family 2, (facilitated glucose transporter), member 8 [Source:MGI Symbol;Acc:MGI:1860103]	--	GO:0016021,GO:0016020,GO:0022857,GO:0055085,GO:0005215,GO:0005886,GO:0005887,GO:0030659,GO:0031410,GO:1902600,GO:0006006,GO:0008021,GO:0001666,GO:0008643,GO:0005355,GO:0005536,GO:0008286,GO:1904659,GO:0015755,GO:0005353,GO:0033300,GO:0070837,GO:0005351,GO:0015757,GO:0005354,GO:0015284,GO:0007141	integral component of membrane|membrane|transmembrane transporter activity|transmembrane transport|transporter activity|plasma membrane|integral component of plasma membrane|cytoplasmic vesicle membrane|cytoplasmic vesicle|proton transmembrane transport|glucose metabolic process|synaptic vesicle|response to hypoxia|carbohydrate transport|glucose transmembrane transporter activity|glucose binding|…	--	--
Garnl3	1	7.87138e-07	8.40804e-06	ENSMUSG00000038860	protein_coding	GTPase activating RANGAP domain-like 3 [Source:MGI Symbol;Acc:MGI:2139309]	--	GO:0005096,GO:0051056,GO:0003674,GO:0008150,GO:0043547,GO:0043231	GTPase activator activity|regulation of small GTPase mediated signal transduction|molecular_function|biological_process|positive regulation of GTPase activity|intracellular membrane-bounded organelle	--	--
Hspa5	2	4.9043e-138	7.95655e-136	ENSMUSG00000026864	protein_coding	heat shock protein 5 [Source:MGI Symbol;Acc:MGI:95835]	--	GO:0016787,GO:0016887,GO:0005634,GO:0032991,GO:0005829,GO:0009986,GO:0005515,GO:0005737,GO:0000166,GO:0005524,GO:0005886,GO:0016020,GO:0005783,GO:0005739,GO:0043231,GO:0005788,GO:0005789,GO:0030176,GO:0019904,GO:0010976,GO:0043066,GO:0030496,GO:0030512,GO:0019899,GO:0030968,GO:0042149,GO:0031625,GO:0030433,GO:0051082,GO:0042026,GO:0005576,GO:0005790,GO:1901998,GO:0030335,GO:0005793,GO:0043022,GO:…	hydrolase activity|ATPase activity|nucleus|protein-containing complex|cytosol|cell surface|protein binding|cytoplasm|nucleotide binding|ATP binding|plasma membrane|membrane|endoplasmic reticulum|mitochondrion|intracellular membrane-bounded organelle|endoplasmic reticulum lumen|endoplasmic reticulum membrane|integral component of endoplasmic reticulum membrane|protein domain specific binding|posit…	mmu03060,mmu04141,mmu04612,mmu04918,mmu05020	Protein export|Protein processing in endoplasmic reticulum|Antigen processing and presentation|Thyroid hormone synthesis|Prion diseases
Traf1	2	3.87513e-06	3.76379e-05	ENSMUSG00000026875	protein_coding	TNF receptor-associated factor 1 [Source:MGI Symbol;Acc:MGI:101836]	--	GO:0008270,GO:0005515,GO:0007165,GO:0042981,GO:0005164,GO:0005737,GO:0042802,GO:0031625,GO:0006915,GO:0051092,GO:0009898,GO:2001236,GO:0032991,GO:0031996,GO:0035631	zinc ion binding|protein binding|signal transduction|regulation of apoptotic process|tumor necrosis factor receptor binding|cytoplasm|identical protein binding|ubiquitin protein ligase binding|apoptotic process|positive regulation of NF-kappaB transcription factor activity|cytoplasmic side of plasma membrane|regulation of extrinsic apoptotic signaling pathway|protein-containing complex|thioestera…	mmu04064,mmu04668,mmu04210,mmu05200,mmu05202,mmu05203,mmu05222,mmu05168,mmu05169	NF-kappa B signaling pathway|TNF signaling pathway|Apoptosis|Pathways in cancer|Transcriptional misregulation in cancers|Viral carcinogenesis|Small cell lung cancer|Herpes simplex infection|Epstein-Barr virus infection
Gsn	1	0	0	ENSMUSG00000026879	protein_coding	gelsolin [Source:MGI Symbol;Acc:MGI:95851]	--	GO:0005509,GO:0051015,GO:0045010,GO:0051016,GO:0051014,GO:0005615,GO:0046872,GO:0005634,GO:0032991,GO:0048471,GO:0005829,GO:0005515,GO:0005737,GO:0003779,GO:0005886,GO:0005856,GO:0005576,GO:0030027,GO:0051693,GO:0010628,GO:0071346,GO:0005925,GO:0006915,GO:0031648,GO:0030864,GO:0015629,GO:0001726,GO:2001269,GO:0045335,GO:0016192,GO:0030030,GO:0060271,GO:0042989,GO:0030041,GO:0030478,GO:0048015,GO:…	calcium ion binding|actin filament binding|actin nucleation|barbed-end actin filament capping|actin filament severing|extracellular space|metal ion binding|nucleus|protein-containing complex|perinuclear region of cytoplasm|cytosol|protein binding|cytoplasm|actin binding|plasma membrane|cytoskeleton|extracellular region|lamellipodium|actin filament capping|positive regulation of gene expression|ce…	mmu04810,mmu04666,mmu05203	Regulation of actin cytoskeleton|Fc gamma R-mediated phagocytosis|Viral carcinogenesis
Ptgs1	3	1.21413e-11	2.05873e-10	ENSMUSG00000047250	protein_coding	prostaglandin-endoperoxide synthase 1 [Source:MGI Symbol;Acc:MGI:97797]	--	GO:0006954,GO:0055114,GO:0008217,GO:0020037,GO:0006979,GO:0004601,GO:0001516,GO:0004666,GO:0019371,GO:0016020,GO:0046872,GO:0005794,GO:0005737,GO:0016491,GO:0006629,GO:0043231,GO:0098869,GO:0005783,GO:0005789,GO:0006631,GO:0006633,GO:0051213,GO:0006693,GO:0007613,GO:0001750,GO:0005635,GO:0031090,GO:0019233,GO:0042127,GO:0007612,GO:0045907,GO:0097756,GO:0030216,GO:0045987,GO:0035633,GO:0010700,GO:…	inflammatory response|oxidation-reduction process|regulation of blood pressure|heme binding|response to oxidative stress|peroxidase activity|prostaglandin biosynthetic process|prostaglandin-endoperoxide synthase activity|cyclooxygenase pathway|membrane|metal ion binding|Golgi apparatus|cytoplasm|oxidoreductase activity|lipid metabolic process|intracellular membrane-bounded organelle|cellular oxid…	mmu00590,mmu04611,mmu04923,mmu04726	Arachidonic acid metabolism|Platelet activation|Regulation of lipolysis in adipocyte|Serotonergic synapse
Lhx2	2	0.000102887	0.000793904	ENSMUSG00000000247	protein_coding	LIM homeobox protein 2 [Source:MGI Symbol;Acc:MGI:96785]	Homeobox	GO:0003677,GO:0006355,GO:0043565,GO:0046872,GO:0005634,GO:0000978,GO:0001228,GO:0045944,GO:0005515,GO:0003682,GO:0000977,GO:0000981,GO:0030182,GO:0007399,GO:0007420,GO:0008134,GO:0048675,GO:0045893,GO:0060041,GO:0022008,GO:0005654,GO:0001843,GO:0021772,GO:0001942,GO:0021987,GO:0007411,GO:0009953,GO:0045199,GO:0045814,GO:0048646,GO:2000179,GO:2000678,GO:0007498,GO:0021537,GO:0021978,GO:0050768	DNA binding|regulation of transcription, DNA-templated|sequence-specific DNA binding|metal ion binding|nucleus|RNA polymerase II proximal promoter sequence-specific DNA binding|DNA-binding transcription activator activity, RNA polymerase II-specific|positive regulation of transcription by RNA polymerase II|protein binding|chromatin binding|RNA polymerase II regulatory region sequence-specific DNA…	--	--
Nek6	3	5.34054e-22	1.58183e-20	ENSMUSG00000026749	protein_coding	NIMA (never in mitosis gene a)-related expressed kinase 6 [Source:MGI Symbol;Acc:MGI:1891638]	--	GO:0005524,GO:0006468,GO:0004672,GO:0016740,GO:0046872,GO:0005634,GO:0005654,GO:0032991,GO:0005829,GO:0005737,GO:0000166,GO:0005856,GO:0016301,GO:0016310,GO:0004674,GO:0043231,GO:0000287,GO:0016607,GO:0019894,GO:0046777,GO:0007049,GO:0051301,GO:0006915,GO:0019901,GO:0005813,GO:0005815,GO:0000922,GO:0033613,GO:0031625,GO:0007059,GO:0023014,GO:0032147,GO:0018105,GO:0001222,GO:0030071	ATP binding|protein phosphorylation|protein kinase activity|transferase activity|metal ion binding|nucleus|nucleoplasm|protein-containing complex|cytosol|cytoplasm|nucleotide binding|cytoskeleton|kinase activity|phosphorylation|protein serine/threonine kinase activity|intracellular membrane-bounded organelle|magnesium ion binding|nuclear speck|kinesin binding|protein autophosphorylation|cell cycl…	--	--
Psmb7	2	5.94037e-07	6.46175e-06	ENSMUSG00000026750	protein_coding	proteasome (prosome, macropain) subunit, beta type 7 [Source:MGI Symbol;Acc:MGI:107637]	--	GO:0004175,GO:0051603,GO:0005839,GO:0004298,GO:0016787,GO:0005634,GO:0005654,GO:0005829,GO:0008233,GO:0006508,GO:0005737,GO:0043161,GO:0000502,GO:0010498,GO:0010499,GO:0019774	endopeptidase activity|proteolysis involved in cellular protein catabolic process|proteasome core complex|threonine-type endopeptidase activity|hydrolase activity|nucleus|nucleoplasm|cytosol|peptidase activity|proteolysis|cytoplasm|proteasome-mediated ubiquitin-dependent protein catabolic process|proteasome complex|proteasomal protein catabolic process|proteasomal ubiquitin-independent protein ca…	mmu03050	Proteasome
Scai	1	0.00148881	0.00914847	ENSMUSG00000035236	protein_coding	suppressor of cancer cell invasion [Source:MGI Symbol;Acc:MGI:2443716]	--	GO:0006351,GO:0003714,GO:0016020,GO:0016021,GO:0005634,GO:0005737,GO:0031965,GO:0005515,GO:1903507,GO:0030336,GO:0009968,GO:0035024	transcription, DNA-templated|transcription corepressor activity|membrane|integral component of membrane|nucleus|cytoplasm|nuclear membrane|protein binding|negative regulation of nucleic acid-templated transcription|negative regulation of cell migration|negative regulation of signal transduction|negative regulation of Rho protein signal transduction	--	--
Arhgap15	1	0.000807274	0.00524298	ENSMUSG00000049744	protein_coding	Rho GTPase activating protein 15 [Source:MGI Symbol;Acc:MGI:1923367]	--	GO:0007165,GO:0016020,GO:0005096,GO:0043547,GO:0005737,GO:0043087,GO:0008360	signal transduction|membrane|GTPase activator activity|positive regulation of GTPase activity|cytoplasm|regulation of GTPase activity|regulation of cell shape	--	--
Acvr2a	1	1.03299e-20	2.92289e-19	ENSMUSG00000052155	protein_coding	activin receptor IIA [Source:MGI Symbol;Acc:MGI:102806]	--	GO:0005524,GO:0016020,GO:0006468,GO:0004675,GO:0007178,GO:0004672,GO:0016021,GO:0016740,GO:0046872,GO:0005737,GO:0000166,GO:0005886,GO:0045944,GO:0007283,GO:0016301,GO:0016310,GO:0004674,GO:0005515,GO:0001934,GO:0009986,GO:0009952,GO:0043235,GO:0007368,GO:0043621,GO:0015026,GO:0017002,GO:0048185,GO:0010862,GO:0030501,GO:0030509,GO:0032924,GO:0032927,GO:0045648,GO:0045669,GO:0071773,GO:0034673,GO:…	ATP binding|membrane|protein phosphorylation|transmembrane receptor protein serine/threonine kinase activity|transmembrane receptor protein serine/threonine kinase signaling pathway|protein kinase activity|integral component of membrane|transferase activity|metal ion binding|cytoplasm|nucleotide binding|plasma membrane|positive regulation of transcription by RNA polymerase II|spermatogenesis|kina…	mmu04350,mmu04060,mmu04550,mmu05418	TGF-beta signaling pathway|Cytokine-cytokine receptor interaction|Signaling pathways regulating pluripotency of stem cells|Fluid shear stress and atherosclerosis
Epc2	4	1.80868e-08	2.31169e-07	ENSMUSG00000069495	protein_coding	enhancer of polycomb homolog 2 [Source:MGI Symbol;Acc:MGI:1278321]	--	GO:0006357,GO:0032777,GO:0035267,GO:0005634,GO:0006281,GO:0006974,GO:0006325,GO:0004402,GO:0016573	regulation of transcription by RNA polymerase II|Piccolo NuA4 histone acetyltransferase complex|NuA4 histone acetyltransferase complex|nucleus|DNA repair|cellular response to DNA damage stimulus|chromatin organization|histone acetyltransferase activity|histone acetylation	--	--
Mmadhc	3	9.89532e-06	9.04759e-05	ENSMUSG00000026766	protein_coding	methylmalonic aciduria (cobalamin deficiency) cblD type, with homocystinuria [Source:MGI Symbol;Acc:MGI:1923786]	--	GO:0009235,GO:0003674,GO:0005737,GO:0005739,GO:0009108	cobalamin metabolic process|molecular_function|cytoplasm|mitochondrion|coenzyme biosynthetic process	--	--
Rnd3	1	0.000872986	0.00563124	ENSMUSG00000017144	protein_coding	Rho family GTPase 3 [Source:MGI Symbol;Acc:MGI:1921444]	--	GO:0005622,GO:0005525,GO:0003924,GO:0007264,GO:0016020,GO:0000139,GO:0005794,GO:0000166,GO:0005938,GO:0005886,GO:0043231,GO:0005737,GO:0005515,GO:0030334,GO:0008360,GO:0007015,GO:0019901,GO:0032956,GO:0051017,GO:0007266,GO:0030950,GO:0032153,GO:0016021	intracellular|GTP binding|GTPase activity|small GTPase mediated signal transduction|membrane|Golgi membrane|Golgi apparatus|nucleotide binding|cell cortex|plasma membrane|intracellular membrane-bounded organelle|cytoplasm|protein binding|regulation of cell migration|regulation of cell shape|actin filament organization|protein kinase binding|regulation of actin cytoskeleton organization|actin fila…	--	--
Tnfaip6	2	2.61032e-101	3.20434e-99	ENSMUSG00000053475	protein_coding	tumor necrosis factor alpha induced protein 6 [Source:MGI Symbol;Acc:MGI:1195266]	--	GO:0007155,GO:0005540,GO:0005615,GO:0030335,GO:0050728,GO:0030728	cell adhesion|hyaluronic acid binding|extracellular space|positive regulation of cell migration|negative regulation of inflammatory response|ovulation	--	--
Neb	3	0.000757701	0.0049539	ENSMUSG00000026950	protein_coding	nebulin [Source:MGI Symbol;Acc:MGI:97292]	--	GO:0005515,GO:0003779,GO:0032991,GO:0030832,GO:0045214,GO:0051015,GO:0048747,GO:0071691,GO:0005865,GO:0030016,GO:0030018,GO:0043292	protein binding|actin binding|protein-containing complex|regulation of actin filament length|sarcomere organization|actin filament binding|muscle fiber development|cardiac muscle thin filament assembly|striated muscle thin filament|myofibril|Z disc|contractile fiber	--	--
Arl5a	4	0.000723336	0.00475135	ENSMUSG00000036093	protein_coding	ADP-ribosylation factor-like 5A [Source:MGI Symbol;Acc:MGI:1922673]	--	GO:0005525,GO:0000166,GO:0005737,GO:0005802,GO:0006886,GO:0016192,GO:1903292	GTP binding|nucleotide binding|cytoplasm|trans-Golgi network|intracellular protein transport|vesicle-mediated transport|protein localization to Golgi membrane	--	--
A430018G15Rik	4	2.51564e-06	2.50671e-05	ENSMUSG00000085315	lncRNA	voltage-dependent L-type calcium channel subunit beta-4 isoform c	--	GO:0005245,GO:0005730,GO:0005737,GO:0005886,GO:0005891,GO:0006816,GO:0007214,GO:0007268,GO:0007528,GO:0007628,GO:0008285,GO:0008331,GO:0014051,GO:0016607,GO:0019227,GO:0019901,GO:0035249,GO:0042391,GO:0045202,GO:0046058,GO:0048536,GO:0048538,GO:0048541,GO:0048747,GO:0050852,GO:0050877,GO:0050908,GO:0098793,GO:0098978,GO:0099635,GO:1901385,GO:1901387,GO:1904751,GO:1990830,GO:2000134,GO:2000300	voltage-gated calcium channel activity|nucleolus|cytoplasm|plasma membrane|voltage-gated calcium channel complex|calcium ion transport|gamma-aminobutyric acid signaling pathway|chemical synaptic transmission|neuromuscular junction development|adult walking behavior|negative regulation of cell proliferation|high voltage-gated calcium channel activity|gamma-aminobutyric acid secretion|nuclear speck…	mmu05414,mmu04010,mmu05412,mmu05410,mmu04261,mmu04921,mmu04260	Dilated cardiomyopathy|MAPK signaling pathway|Arrhythmogenic right ventricular cardiomyopathy (ARVC)|Hypertrophic cardiomyopathy (HCM)|Adrenergic signaling in cardiomyocytes|Oxytocin signaling pathway|Cardiac muscle contraction
Cacnb4	1	6.01798e-05	0.000483309	ENSMUSG00000017412	protein_coding	calcium channel, voltage-dependent, beta 4 subunit [Source:MGI Symbol;Acc:MGI:103301]	--	GO:0005515,GO:0005245,GO:0070588,GO:0005891,GO:0005737,GO:0006811,GO:0005886,GO:0005244,GO:0005262,GO:0006816,GO:0034765,GO:0005730,GO:2000134,GO:0016607,GO:0007268,GO:0098978,GO:0045202,GO:0019901,GO:0008285,GO:0007528,GO:1990830,GO:1901385,GO:0050852,GO:2000300,GO:0007628,GO:0098793,GO:0007214,GO:0019227,GO:0042391,GO:0014051,GO:0048536,GO:0050877,GO:1901387,GO:0035249,GO:0048538,GO:0008331,GO:…	protein binding|voltage-gated calcium channel activity|calcium ion transmembrane transport|voltage-gated calcium channel complex|cytoplasm|ion transport|plasma membrane|voltage-gated ion channel activity|calcium channel activity|calcium ion transport|regulation of ion transmembrane transport|nucleolus|negative regulation of G1/S transition of mitotic cell cycle|nuclear speck|chemical synaptic tra…	mmu04010,mmu04921,mmu04260,mmu04261,mmu05410,mmu05412,mmu05414	MAPK signaling pathway|Oxytocin signaling pathway|Cardiac muscle contraction|Adrenergic signaling in cardiomyocytes|Hypertrophic cardiomyopathy (HCM)|Arrhythmogenic right ventricular cardiomyopathy (ARVC)|Dilated cardiomyopathy (DCM)
Prpf40a	3	2.01878e-07	2.30631e-06	ENSMUSG00000061136	protein_coding	pre-mRNA processing factor 40A [Source:MGI Symbol;Acc:MGI:1860512]	--	GO:0005515,GO:0045292,GO:0005634,GO:0005829,GO:0003723,GO:0006397,GO:0008380,GO:0016607,GO:0016477,GO:0000398,GO:0007010,GO:0008360,GO:0032465,GO:0016363,GO:0070064,GO:0071004,GO:0005685	protein binding|mRNA cis splicing, via spliceosome|nucleus|cytosol|RNA binding|mRNA processing|RNA splicing|nuclear speck|cell migration|mRNA splicing, via spliceosome|cytoskeleton organization|regulation of cell shape|regulation of cytokinesis|nuclear matrix|proline-rich region binding|U2-type prespliceosome|U1 snRNP	mmu03040	Spliceosome
Nr4a2	2	4.96234e-11	7.95873e-10	ENSMUSG00000026826	protein_coding	nuclear receptor subfamily 4, group A, member 2 [Source:MGI Symbol;Acc:MGI:1352456]	NGFIB-like	GO:0003677,GO:0003707,GO:0008270,GO:0006355,GO:0005634,GO:0003700,GO:0043565,GO:0004879,GO:0046872,GO:0010468,GO:0005515,GO:0005737,GO:0046982,GO:0045944,GO:0000977,GO:0006351,GO:0045893,GO:0000978,GO:0001228,GO:0043401,GO:0000122,GO:0016607,GO:0030522,GO:0005667,GO:0009791,GO:0007399,GO:0043085,GO:0001666,GO:0042416,GO:0042417,GO:0030182,GO:0005654,GO:0001764,GO:0043524,GO:0034599,GO:0008344,GO:…	DNA binding|steroid hormone receptor activity|zinc ion binding|regulation of transcription, DNA-templated|nucleus|DNA-binding transcription factor activity|sequence-specific DNA binding|nuclear receptor activity|metal ion binding|regulation of gene expression|protein binding|cytoplasm|protein heterodimerization activity|positive regulation of transcription by RNA polymerase II|RNA polymerase II r…	mmu04925	Aldosterone synthesis and secretion
Cytip	2	2.57096e-14	5.23681e-13	ENSMUSG00000026832	protein_coding	cytohesin 1 interacting protein [Source:MGI Symbol;Acc:MGI:2183535]	--	GO:0005515,GO:0005654,GO:0005829,GO:0005737,GO:0005938,GO:0005768,GO:0005769,GO:0030155	protein binding|nucleoplasm|cytosol|cytoplasm|cell cortex|endosome|early endosome|regulation of cell adhesion	--	--
Pkp4	2	8.85509e-08	1.0526e-06	ENSMUSG00000026991	protein_coding	plakophilin 4 [Source:MGI Symbol;Acc:MGI:109281]	--	GO:0005515,GO:0007155,GO:0043547,GO:0098609,GO:0032467,GO:0016020,GO:0005886,GO:0048471,GO:0005634,GO:0005737,GO:0030054,GO:0005856,GO:0005911,GO:0014069,GO:0044291,GO:0005819,GO:0030496,GO:0045296,GO:0007043,GO:0005913,GO:0000922,GO:0072686,GO:0009898,GO:0030057,GO:0051233	protein binding|cell adhesion|positive regulation of GTPase activity|cell-cell adhesion|positive regulation of cytokinesis|membrane|plasma membrane|perinuclear region of cytoplasm|nucleus|cytoplasm|cell junction|cytoskeleton|cell-cell junction|postsynaptic density|cell-cell contact zone|spindle|midbody|cadherin binding|cell-cell junction assembly|cell-cell adherens junction|spindle pole|mitotic s…	--	--
Wdsub1	1	8.56431e-07	9.11334e-06	ENSMUSG00000026988	protein_coding	WD repeat, SAM and U-box domain containing 1 [Source:MGI Symbol;Acc:MGI:1919387]	--	GO:0005515,GO:0004842,GO:0016567,GO:0003674,GO:0008150,GO:0005575	protein binding|ubiquitin-protein transferase activity|protein ubiquitination|molecular_function|biological_process|cellular_component	--	--
Cd302	4	3.54907e-179	8.1844e-177	ENSMUSG00000060703	protein_coding	CD302 antigen [Source:MGI Symbol;Acc:MGI:1913455]	--	GO:0016020,GO:0016021,GO:0005737,GO:0042995,GO:0030175,GO:0030246,GO:0004888,GO:0005938,GO:0006909,GO:0005902	membrane|integral component of membrane|cytoplasm|cell projection|filopodium|carbohydrate binding|transmembrane signaling receptor activity|cell cortex|phagocytosis|microvillus	--	--
Rbms1	3	4.92267e-18	1.23872e-16	ENSMUSG00000026970	protein_coding	RNA binding motif, single stranded interacting protein 1 [Source:MGI Symbol;Acc:MGI:1861774]	--	GO:0003723,GO:0003676,GO:0003677,GO:0005634,GO:0005829,GO:1990904,GO:0006260	RNA binding|nucleic acid binding|DNA binding|nucleus|cytosol|ribonucleoprotein complex|DNA replication	--	--
Psmd14	2	2.68373e-12	4.78169e-11	ENSMUSG00000026914	protein_coding	proteasome (prosome, macropain) 26S subunit, non-ATPase, 14 [Source:MGI Symbol;Acc:MGI:1913284]	--	GO:0005515,GO:0061578,GO:0046872,GO:0016787,GO:0008233,GO:0006508,GO:0008237,GO:0006281,GO:0006974,GO:0070628,GO:0010950,GO:0008541,GO:0036459,GO:0043161,GO:0000502,GO:0004175,GO:0000724,GO:0004843,GO:0016579,GO:0070536,GO:0061136,GO:0022624,GO:0006303,GO:0061133,GO:0045471,GO:0031597	protein binding|Lys63-specific deubiquitinase activity|metal ion binding|hydrolase activity|peptidase activity|proteolysis|metallopeptidase activity|DNA repair|cellular response to DNA damage stimulus|proteasome binding|positive regulation of endopeptidase activity|proteasome regulatory particle, lid subcomplex|thiol-dependent ubiquitinyl hydrolase activity|proteasome-mediated ubiquitin-dependent…	mmu03050,mmu05169	Proteasome|Epstein-Barr virus infection
Dpp4	3	4.45966e-08	5.46829e-07	ENSMUSG00000035000	protein_coding	dipeptidylpeptidase 4 [Source:MGI Symbol;Acc:MGI:94919]	--	GO:0006508,GO:0004252,GO:0008236,GO:0016020,GO:0016021,GO:0005886,GO:0016787,GO:0005794,GO:0009986,GO:0008233,GO:0030054,GO:0042802,GO:0042803,GO:0042995,GO:0005576,GO:0016324,GO:0030027,GO:0005783,GO:0004177,GO:0007155,GO:0001662,GO:0030139,GO:0005102,GO:0001666,GO:0005518,GO:0008284,GO:0045121,GO:0002020,GO:0042277,GO:0043542,GO:0036343,GO:0031295,GO:0042110,GO:0031258,GO:0046718,GO:0001618,GO:…	proteolysis|serine-type endopeptidase activity|serine-type peptidase activity|membrane|integral component of membrane|plasma membrane|hydrolase activity|Golgi apparatus|cell surface|peptidase activity|cell junction|identical protein binding|protein homodimerization activity|cell projection|extracellular region|apical plasma membrane|lamellipodium|endoplasmic reticulum|aminopeptidase activity|cell…	mmu04974	Protein digestion and absorption
Ifih1	3	2.21567e-10	3.40471e-09	ENSMUSG00000026896	protein_coding	interferon induced with helicase C domain 1 [Source:MGI Symbol;Acc:MGI:1918836]	--	GO:0003677,GO:0005524,GO:0016787,GO:0046872,GO:0005634,GO:0003723,GO:0005515,GO:0005737,GO:0000166,GO:0042802,GO:0051607,GO:0002376,GO:0045087,GO:0008270,GO:0003725,GO:0004386,GO:0003724,GO:0032728,GO:0003727,GO:0043021,GO:0016925,GO:0032727,GO:0035549,GO:0039530,GO:0060760,GO:0071360,GO:1902741,GO:1904469,GO:2000778,GO:0009615	DNA binding|ATP binding|hydrolase activity|metal ion binding|nucleus|RNA binding|protein binding|cytoplasm|nucleotide binding|identical protein binding|defense response to virus|immune system process|innate immune response|zinc ion binding|double-stranded RNA binding|helicase activity|RNA helicase activity|positive regulation of interferon-beta production|single-stranded RNA binding|ribonucleopro…	mmu04622,mmu05162,mmu05164,mmu05161,mmu05168	RIG-I-like receptor signaling pathway|Measles|Influenza A|Hepatitis B|Herpes simplex infection
Gca	3	0.000655755	0.00433922	ENSMUSG00000026893	protein_coding	grancalcin [Source:MGI Symbol;Acc:MGI:1918521]	--	GO:0005509,GO:0016020,GO:0046872,GO:0005829,GO:0005737,GO:0042803,GO:0046982,GO:0005886	calcium ion binding|membrane|metal ion binding|cytosol|cytoplasm|protein homodimerization activity|protein heterodimerization activity|plasma membrane	--	--
Grb14	1	3.48291e-05	0.00029116	ENSMUSG00000026888	protein_coding	growth factor receptor bound protein 14 [Source:MGI Symbol;Acc:MGI:1355324]	--	GO:0007165,GO:0005070,GO:0009967,GO:0016020,GO:0005794,GO:0005737,GO:0042802,GO:0042803,GO:0005886,GO:0043231,GO:0005768,GO:0030971,GO:0008286,GO:0005515,GO:0046627,GO:0010008,GO:0032869,GO:0051219,GO:1904145	signal transduction|SH3/SH2 adaptor activity|positive regulation of signal transduction|membrane|Golgi apparatus|cytoplasm|identical protein binding|protein homodimerization activity|plasma membrane|intracellular membrane-bounded organelle|endosome|receptor tyrosine kinase binding|insulin receptor signaling pathway|protein binding|negative regulation of insulin receptor signaling pathway|endosome…	--	--
Cobll1	4	0.00111235	0.00702644	ENSMUSG00000034903	protein_coding	Cobl-like 1 [Source:MGI Symbol;Acc:MGI:2442894]	--	GO:0003785	actin monomer binding	--	--
Gm13594	4	2.01165e-05	0.000175578	ENSMUSG00000086881	lncRNA	predicted gene 13594 [Source:MGI Symbol;Acc:MGI:3702953]	--	--	--	--	--
Csrnp3	1	0.000169865	0.00125811	ENSMUSG00000044647	protein_coding	cysteine-serine-rich nuclear protein 3 [Source:MGI Symbol;Acc:MGI:1925021]	--	GO:0003677,GO:0005634,GO:0010923,GO:0003700,GO:0006915,GO:0001228,GO:0045944,GO:0043065,GO:0043565	DNA binding|nucleus|negative regulation of phosphatase activity|DNA-binding transcription factor activity|apoptotic process|DNA-binding transcription activator activity, RNA polymerase II-specific|positive regulation of transcription by RNA polymerase II|positive regulation of apoptotic process|sequence-specific DNA binding	--	--
Ttc21b	1	8.89705e-05	0.000694322	ENSMUSG00000034848	protein_coding	tetratricopeptide repeat domain 21B [Source:MGI Symbol;Acc:MGI:1920918]	--	GO:0005515,GO:0003674,GO:0005737,GO:0005856,GO:0042995,GO:0006357,GO:0000790,GO:0005929,GO:0021591,GO:0008589,GO:0035721,GO:0030991,GO:0007224,GO:0061512,GO:0021798,GO:1905799	protein binding|molecular_function|cytoplasm|cytoskeleton|cell projection|regulation of transcription by RNA polymerase II|nuclear chromatin|cilium|ventricular system development|regulation of smoothened signaling pathway|intraciliary retrograde transport|intraciliary transport particle A|smoothened signaling pathway|protein localization to cilium|forebrain dorsal/ventral pattern formation|regula…	--	--
Scn7a	3	3.88821e-05	0.000321709	ENSMUSG00000034810	protein_coding	sodium channel, voltage-gated, type VII, alpha [Source:MGI Symbol;Acc:MGI:102965]	--	GO:0016020,GO:0006811,GO:0055085,GO:0006814,GO:0005216,GO:0005248,GO:0001518,GO:0006936,GO:0016021,GO:0005886,GO:0005244,GO:0034765,GO:0009617,GO:0005272,GO:0005515,GO:0030424,GO:0019228,GO:0035725,GO:0086010,GO:0055078,GO:0097386	membrane|ion transport|transmembrane transport|sodium ion transport|ion channel activity|voltage-gated sodium channel activity|voltage-gated sodium channel complex|muscle contraction|integral component of membrane|plasma membrane|voltage-gated ion channel activity|regulation of ion transmembrane transport|response to bacterium|sodium channel activity|protein binding|axon|neuronal action potential…	mmu04261	Adrenergic signaling in cardiomyocytes
Stk39	2	3.65798e-09	5.0599e-08	ENSMUSG00000027030	protein_coding	serine/threonine kinase 39 [Source:MGI Symbol;Acc:MGI:1858416]	--	GO:0005524,GO:0006468,GO:0004674,GO:0004672,GO:0016740,GO:0005634,GO:0005654,GO:0005829,GO:0005515,GO:0005737,GO:0000166,GO:0016020,GO:0016301,GO:0016310,GO:0016324,GO:0043231,GO:0035556,GO:0000187,GO:0046777,GO:0016323,GO:0019901,GO:0043268,GO:0010820,GO:0018105,GO:0018107,GO:0023014,GO:0023016,GO:0032414,GO:0038146,GO:1901017,GO:1901380,GO:1905408,GO:1990869,GO:2000650,GO:0005856,GO:0019898,GO:…	ATP binding|protein phosphorylation|protein serine/threonine kinase activity|protein kinase activity|transferase activity|nucleus|nucleoplasm|cytosol|protein binding|cytoplasm|nucleotide binding|membrane|kinase activity|phosphorylation|apical plasma membrane|intracellular membrane-bounded organelle|intracellular signal transduction|activation of MAPK activity|protein autophosphorylation|basolater…	--	--
Cers6	2	4.7311e-33	2.00188e-31	ENSMUSG00000027035	protein_coding	ceramide synthase 6 [Source:MGI Symbol;Acc:MGI:2442564]	Homeobox	GO:0003677,GO:0016021,GO:0016020,GO:0016740,GO:0005783,GO:0006629,GO:0005515,GO:0005789,GO:0006665,GO:0006954,GO:0030148,GO:0046513,GO:0050291,GO:0005634	DNA binding|integral component of membrane|membrane|transferase activity|endoplasmic reticulum|lipid metabolic process|protein binding|endoplasmic reticulum membrane|sphingolipid metabolic process|inflammatory response|sphingolipid biosynthetic process|ceramide biosynthetic process|sphingosine N-acyltransferase activity|nucleus	mmu00600,mmu04071	Sphingolipid metabolism|Sphingolipid signaling pathway
Spc25	2	7.52745e-06	7.0076e-05	ENSMUSG00000005233	protein_coding	SPC25, NDC80 kinetochore complex component, homolog (S. cerevisiae) [Source:MGI Symbol;Acc:MGI:1913692]	--	GO:0003674,GO:0005634,GO:0005829,GO:0005694,GO:0000775,GO:0007049,GO:0051301,GO:0007059,GO:0000776,GO:0000777,GO:0007052,GO:0031262	molecular_function|nucleus|cytosol|chromosome|chromosome, centromeric region|cell cycle|cell division|chromosome segregation|kinetochore|condensed chromosome kinetochore|mitotic spindle organization|Ndc80 complex	--	--
Ppig	2	1.39075e-07	1.61978e-06	ENSMUSG00000042133	protein_coding	peptidyl-prolyl isomerase G (cyclophilin G) [Source:MGI Symbol;Acc:MGI:2445173]	--	GO:0003755,GO:0006457,GO:0000413,GO:0005634,GO:0005829,GO:0016853,GO:0016607,GO:0016018,GO:0051082,GO:0042026,GO:0016363	peptidyl-prolyl cis-trans isomerase activity|protein folding|protein peptidyl-prolyl isomerization|nucleus|cytosol|isomerase activity|nuclear speck|cyclosporin A binding|unfolded protein binding|protein refolding|nuclear matrix	--	--
Ssb	2	2.0091e-08	2.55672e-07	ENSMUSG00000068882	protein_coding	Sjogren syndrome antigen B [Source:MGI Symbol;Acc:MGI:98423]	--	GO:0005634,GO:0003723,GO:0006396,GO:0003676,GO:1990904,GO:0005737,GO:0008266,GO:0000049,GO:1990825,GO:0075522,GO:0001682,GO:0006409,GO:0008033,GO:0042780,GO:0071045,GO:1903608	nucleus|RNA binding|RNA processing|nucleic acid binding|ribonucleoprotein complex|cytoplasm|poly(U) RNA binding|tRNA binding|sequence-specific mRNA binding|IRES-dependent viral translational initiation|tRNA 5'-leader removal|tRNA export from nucleus|tRNA processing|tRNA 3'-end processing|nuclear histone mRNA catabolic process|protein localization to cytoplasmic stress granule	mmu05322	Systemic lupus erythematosus
Mettl5	1	0.000125566	0.000953412	ENSMUSG00000051730	protein_coding	methyltransferase like 5 [Source:MGI Symbol;Acc:MGI:1922672]	--	GO:0003676,GO:0008168,GO:0032259,GO:0016740,GO:0008150,GO:0005575	nucleic acid binding|methyltransferase activity|methylation|transferase activity|biological_process|cellular_component	--	--
Gm13625	2	0.000813968	0.00528114	ENSMUSG00000089902	lncRNA	methyltransferase-like protein 5 isoform X1	--	--	--	--	--
Gorasp2	2	3.47079e-21	9.93389e-20	ENSMUSG00000014959	protein_coding	golgi reassembly stacking protein 2 [Source:MGI Symbol;Acc:MGI:2135962]	--	GO:0005515,GO:0016020,GO:0000139,GO:0005794,GO:0003674,GO:0005783,GO:0005789,GO:0007283,GO:0030154,GO:0007030,GO:0005797,GO:0034976,GO:0006996,GO:0061951,GO:0070925	protein binding|membrane|Golgi membrane|Golgi apparatus|molecular_function|endoplasmic reticulum|endoplasmic reticulum membrane|spermatogenesis|cell differentiation|Golgi organization|Golgi medial cisterna|response to endoplasmic reticulum stress|organelle organization|establishment of protein localization to plasma membrane|organelle assembly	--	--
Tlk1	1	0.00131092	0.00816574	ENSMUSG00000041997	protein_coding	tousled-like kinase 1 [Source:MGI Symbol;Acc:MGI:2441683]	--	GO:0005524,GO:0006468,GO:0004672,GO:0016740,GO:0005634,GO:0000166,GO:0035556,GO:0016301,GO:0016310,GO:0006974,GO:0004674,GO:0006325,GO:0007049,GO:0007059,GO:0006886,GO:0018105,GO:0001672	ATP binding|protein phosphorylation|protein kinase activity|transferase activity|nucleus|nucleotide binding|intracellular signal transduction|kinase activity|phosphorylation|cellular response to DNA damage stimulus|protein serine/threonine kinase activity|chromatin organization|cell cycle|chromosome segregation|intracellular protein transport|peptidyl-serine phosphorylation|regulation of chromati…	--	--
Hat1	2	0.000113087	0.000866601	ENSMUSG00000027018	protein_coding	histone aminotransferase 1 [Source:MGI Symbol;Acc:MGI:96013]	--	GO:0005634,GO:0004402,GO:0016573,GO:0006325,GO:0042393,GO:0006348,GO:0016740,GO:0016746,GO:0000781,GO:0005654,GO:0032991,GO:0000790,GO:0043231,GO:0006336,GO:0043967,GO:0016363,GO:0010485,GO:0006335,GO:0007584	nucleus|histone acetyltransferase activity|histone acetylation|chromatin organization|histone binding|chromatin silencing at telomere|transferase activity|transferase activity, transferring acyl groups|chromosome, telomeric region|nucleoplasm|protein-containing complex|nuclear chromatin|intracellular membrane-bounded organelle|DNA replication-independent nucleosome assembly|histone H4 acetylation…	mmu05034	Alcoholism
Itga6	1	1.53571e-10	2.38711e-09	ENSMUSG00000027111	protein_coding	integrin alpha 6 [Source:MGI Symbol;Acc:MGI:96605]	--	GO:0007155,GO:0008305,GO:0016020,GO:0016021,GO:0046872,GO:0009897,GO:0005886,GO:0009986,GO:0005515,GO:0045944,GO:0007229,GO:0098609,GO:0030175,GO:0043547,GO:0044877,GO:0016323,GO:0043065,GO:0010811,GO:0007160,GO:0035878,GO:0043588,GO:0046847,GO:0048565,GO:0072001,GO:0097186,GO:0031994,GO:0038132,GO:0005604,GO:0009925,GO:0030056,GO:0010976,GO:0005913,GO:0022409,GO:0050900,GO:0043236,GO:0030335,GO:…	cell adhesion|integrin complex|membrane|integral component of membrane|metal ion binding|external side of plasma membrane|plasma membrane|cell surface|protein binding|positive regulation of transcription by RNA polymerase II|integrin-mediated signaling pathway|cell-cell adhesion|filopodium|positive regulation of GTPase activity|protein-containing complex binding|basolateral plasma membrane|positi…	mmu04151,mmu04512,mmu04514,mmu04510,mmu04810,mmu04640,mmu05200,mmu05222,mmu05410,mmu05412,mmu05414,mmu05165,mmu05145	PI3K-Akt signaling pathway|ECM-receptor interaction|Cell adhesion molecules (CAMs)|Focal adhesion|Regulation of actin cytoskeleton|Hematopoietic cell lineage|Pathways in cancer|Small cell lung cancer|Hypertrophic cardiomyopathy (HCM)|Arrhythmogenic right ventricular cardiomyopathy (ARVC)|Dilated cardiomyopathy (DCM)|Human papillomavirus infection|Toxoplasmosis
Cdca7	2	2.73602e-15	5.88098e-14	ENSMUSG00000055612	protein_coding	cell division cycle associated 7 [Source:MGI Symbol;Acc:MGI:1914203]	--	GO:0006355,GO:0042127,GO:0003674,GO:0005634,GO:0005654,GO:0005829,GO:0005737,GO:0006915	regulation of transcription, DNA-templated|regulation of cell population proliferation|molecular_function|nucleus|nucleoplasm|cytosol|cytoplasm|apoptotic process	--	--
Sp3os	4	0.000168064	0.00124534	ENSMUSG00000063714	lncRNA	trans-acting transcription factor 3, opposite strand [Source:MGI Symbol;Acc:MGI:1914936]	--	--	--	--	--
Ola1	2	9.60911e-09	1.26625e-07	ENSMUSG00000027108	protein_coding	Obg-like ATPase 1 [Source:MGI Symbol;Acc:MGI:1914309]	--	GO:0005525,GO:0046872,GO:0016787,GO:0005634,GO:0016887,GO:0005829,GO:0005737,GO:0000166,GO:0005524,GO:0043022,GO:0005730,GO:0046034,GO:0005813,GO:0043023	GTP binding|metal ion binding|hydrolase activity|nucleus|ATPase activity|cytosol|cytoplasm|nucleotide binding|ATP binding|ribosome binding|nucleolus|ATP metabolic process|centrosome|ribosomal large subunit binding	--	--
Cir1	1	4.98721e-10	7.43361e-09	ENSMUSG00000041777	protein_coding	corepressor interacting with RBPJ, 1 [Source:MGI Symbol;Acc:MGI:1914185]	--	GO:0003714,GO:0045944,GO:0005634,GO:0032991,GO:0005737,GO:0005856,GO:0005515,GO:0000122,GO:0006397,GO:0008380,GO:0016607,GO:0045892,GO:0001701,GO:0044877,GO:0019901,GO:0005813,GO:0005815,GO:0042826	transcription corepressor activity|positive regulation of transcription by RNA polymerase II|nucleus|protein-containing complex|cytoplasm|cytoskeleton|protein binding|negative regulation of transcription by RNA polymerase II|mRNA processing|RNA splicing|nuclear speck|negative regulation of transcription, DNA-templated|in utero embryonic development|protein-containing complex binding|protein kinas…	mmu04330	Notch signaling pathway
Chrna1	2	7.0439e-06	6.59166e-05	ENSMUSG00000027107	protein_coding	cholinergic receptor, nicotinic, alpha polypeptide 1 (muscle) [Source:MGI Symbol;Acc:MGI:87885]	--	GO:0016021,GO:0006811,GO:0005216,GO:0022848,GO:0045211,GO:0004888,GO:0034220,GO:0005230,GO:0016020,GO:0005886,GO:0009986,GO:0005515,GO:0005887,GO:0060078,GO:0060079,GO:0030054,GO:0045202,GO:0006812,GO:1904315,GO:0007165,GO:0007268,GO:0042391,GO:0050877,GO:0005892,GO:0043005,GO:0031594,GO:0007528,GO:0070050,GO:0019228,GO:0003009,GO:0007274,GO:0046716,GO:0050905,GO:0015464,GO:0042166,GO:0007271,GO:…	integral component of membrane|ion transport|ion channel activity|acetylcholine-gated cation-selective channel activity|postsynaptic membrane|transmembrane signaling receptor activity|ion transmembrane transport|extracellular ligand-gated ion channel activity|membrane|plasma membrane|cell surface|protein binding|integral component of plasma membrane|regulation of postsynaptic membrane potential|e…	mmu04080	Neuroactive ligand-receptor interaction
Chrna1os	1	0.000490015	0.00332356	ENSMUSG00000086382	lncRNA	cholinergic receptor, nicotinic, alpha polypeptide 1 (muscle), opposite strand [Source:MGI Symbol;Acc:MGI:3651120]	--	--	--	--	--
Atf2	1	0.00152548	0.0093578	ENSMUSG00000027104	protein_coding	activating transcription factor 2 [Source:MGI Symbol;Acc:MGI:109349]	TF_bZIP	GO:0006355,GO:0005634,GO:0003700,GO:0006357,GO:0016020,GO:0016740,GO:0046872,GO:0003677,GO:0003676,GO:0005654,GO:0005515,GO:0005737,GO:0046982,GO:0045944,GO:0003682,GO:0006974,GO:0005739,GO:0010628,GO:0001228,GO:0000977,GO:0000122,GO:0006970,GO:0016573,GO:0004402,GO:0008134,GO:0043565,GO:0050680,GO:0019901,GO:0016525,GO:0001158,GO:0051091,GO:0005741,GO:0097186,GO:0043525,GO:0000980,GO:0060612,GO:…	regulation of transcription, DNA-templated|nucleus|DNA-binding transcription factor activity|regulation of transcription by RNA polymerase II|membrane|transferase activity|metal ion binding|DNA binding|nucleic acid binding|nucleoplasm|protein binding|cytoplasm|protein heterodimerization activity|positive regulation of transcription by RNA polymerase II|chromatin binding|cellular response to DNA d…	mmu04010,mmu04668,mmu04022,mmu04151,mmu04911,mmu04922,mmu04915,mmu04926,mmu04918,mmu04925,mmu04927,mmu04261,mmu04728,mmu04211,mmu04714,mmu05203,mmu05030,mmu05031,mmu05034,mmu04934,mmu05166,mmu05164,mmu05161,mmu05169	MAPK signaling pathway|TNF signaling pathway|cGMP - PKG signaling pathway|PI3K-Akt signaling pathway|Insulin secretion|Glucagon signaling pathway|Estrogen signaling pathway|Relaxin signaling pathway|Thyroid hormone synthesis|Aldosterone synthesis and secretion|Cortisol synthesis and secretion|Adrenergic signaling in cardiomyocytes|Dopaminergic synapse|Longevity regulating pathway - mammal|Thermog…
Atp5g3	2	2.77929e-34	1.21256e-32	ENSMUSG00000018770	protein_coding	ATP synthase, H+ transporting, mitochondrial F0 complex, subunit C3 (subunit 9) [Source:MGI Symbol;Acc:MGI:2442035]	--	GO:0015986,GO:0015078,GO:0045263,GO:0033177,GO:0016020,GO:0016021,GO:0006811,GO:0008289,GO:0005739,GO:1902600,GO:0031966,GO:0046933,GO:0000276,GO:0034703,GO:0046931,GO:0022834	ATP synthesis coupled proton transport|proton transmembrane transporter activity|proton-transporting ATP synthase complex, coupling factor F(o)|proton-transporting two-sector ATPase complex, proton-transporting domain|membrane|integral component of membrane|ion transport|lipid binding|mitochondrion|proton transmembrane transport|mitochondrial membrane|proton-transporting ATP synthase activity, ro…	mmu00190,mmu04714,mmu05010,mmu05012,mmu05016	Oxidative phosphorylation|Thermogenesis|Alzheimer's disease|Parkinson's disease|Huntington's disease
2600014E21Rik	1	0.000840144	0.00543568	ENSMUSG00000100303	lncRNA	RIKEN cDNA 2600014E21 gene [Source:MGI Symbol;Acc:MGI:1919384]	--	--	--	--	--
Hnrnpa3	3	6.27991e-74	5.52444e-72	ENSMUSG00000059005	protein_coding	heterogeneous nuclear ribonucleoprotein A3 [Source:MGI Symbol;Acc:MGI:1917171]	--	GO:0003676,GO:0005634,GO:0003723,GO:0005737,GO:0003729,GO:1990904,GO:0014069,GO:0043005,GO:0006397,GO:0008380,GO:0005681,GO:0051028,GO:1990124,GO:0051033,GO:0005654,GO:0035770,GO:0071013	nucleic acid binding|nucleus|RNA binding|cytoplasm|mRNA binding|ribonucleoprotein complex|postsynaptic density|neuron projection|mRNA processing|RNA splicing|spliceosomal complex|mRNA transport|messenger ribonucleoprotein complex|RNA transmembrane transporter activity|nucleoplasm|ribonucleoprotein granule|catalytic step 2 spliceosome	mmu03040	Spliceosome
Ttc30b	1	7.04518e-05	0.000559129	ENSMUSG00000075273	protein_coding	tetratricopeptide repeat domain 30B [Source:MGI Symbol;Acc:MGI:1919671]	--	GO:0005515,GO:0042995,GO:0036064,GO:0005929,GO:0030030,GO:0042073,GO:0120170,GO:0005879,GO:0030992	protein binding|cell projection|ciliary basal body|cilium|cell projection organization|intraciliary transport|intraciliary transport particle B binding|axonemal microtubule|intraciliary transport particle B	--	--
Pde11a	1	1.53258e-10	2.3834e-09	ENSMUSG00000075270	protein_coding	phosphodiesterase 11A [Source:MGI Symbol;Acc:MGI:3036251]	--	GO:0005515,GO:0007165,GO:0004114,GO:0008081,GO:0046872,GO:0016787,GO:0003824,GO:0008152,GO:0005737,GO:0005829,GO:0043204,GO:0030553,GO:0004118,GO:0010754,GO:0043951,GO:0047555,GO:0004112	protein binding|signal transduction|3',5'-cyclic-nucleotide phosphodiesterase activity|phosphoric diester hydrolase activity|metal ion binding|hydrolase activity|catalytic activity|metabolic process|cytoplasm|cytosol|perikaryon|cGMP binding|cGMP-stimulated cyclic-nucleotide phosphodiesterase activity|negative regulation of cGMP-mediated signaling|negative regulation of cAMP-mediated signaling|3',…	mmu00230,mmu05032,mmu04934	Purine metabolism|Morphine addiction|Cushing's syndrome
Fkbp7	4	3.13429e-39	1.52396e-37	ENSMUSG00000002732	protein_coding	FK506 binding protein 7 [Source:MGI Symbol;Acc:MGI:1336879]	--	GO:0005509,GO:0046872,GO:0005515,GO:0003755,GO:0016853,GO:0005783,GO:0005788,GO:0000413	calcium ion binding|metal ion binding|protein binding|peptidyl-prolyl cis-trans isomerase activity|isomerase activity|endoplasmic reticulum|endoplasmic reticulum lumen|protein peptidyl-prolyl isomerization	--	--
Ttn	3	1.89824e-11	3.16716e-10	ENSMUSG00000051747	protein_coding	titin [Source:MGI Symbol;Acc:MGI:98864]	--	GO:0005524,GO:0005515,GO:0006468,GO:0004672,GO:0016740,GO:0046872,GO:0005634,GO:0005737,GO:0000166,GO:0042802,GO:0045859,GO:0016301,GO:0016310,GO:0018108,GO:0004674,GO:0005516,GO:0030506,GO:0010628,GO:0001701,GO:0030240,GO:0005865,GO:0019901,GO:0045214,GO:0051015,GO:0030016,GO:0030018,GO:0000794,GO:0005509,GO:0019899,GO:0051371,GO:0030017,GO:0031430,GO:0008307,GO:0006936,GO:0030241,GO:0048739,GO:…	ATP binding|protein binding|protein phosphorylation|protein kinase activity|transferase activity|metal ion binding|nucleus|cytoplasm|nucleotide binding|identical protein binding|regulation of protein kinase activity|kinase activity|phosphorylation|peptidyl-tyrosine phosphorylation|protein serine/threonine kinase activity|calmodulin binding|ankyrin binding|positive regulation of gene expression|in…	mmu05410,mmu05414	Hypertrophic cardiomyopathy (HCM)|Dilated cardiomyopathy (DCM)
Ccdc141	2	0.000216315	0.00157256	ENSMUSG00000044033	protein_coding	coiled-coil domain containing 141 [Source:MGI Symbol;Acc:MGI:1919735]	--	GO:0005515,GO:0005737,GO:0005886,GO:0005813,GO:0007156,GO:0051642,GO:0021799,GO:0098632,GO:0007411,GO:0070593,GO:0030424,GO:0016020,GO:0016021	protein binding|cytoplasm|plasma membrane|centrosome|homophilic cell adhesion via plasma membrane adhesion molecules|centrosome localization|cerebral cortex radially oriented cell migration|cell-cell adhesion mediator activity|axon guidance|dendrite self-avoidance|axon|membrane|integral component of membrane	--	--
Itga4	2	6.25612e-10	9.24388e-09	ENSMUSG00000027009	protein_coding	integrin alpha 4 [Source:MGI Symbol;Acc:MGI:96603]	--	GO:0007155,GO:0008305,GO:0016020,GO:0016021,GO:0007229,GO:0001968,GO:0003823,GO:0019960,GO:0050839,GO:1990405,GO:0002687,GO:0003366,GO:0007159,GO:0007160,GO:0033631,GO:0034113,GO:0034446,GO:0035987,GO:0043113,GO:0050901,GO:0050904,GO:0060385,GO:0071345,GO:0090074,GO:0098657,GO:0140039,GO:1903039,GO:1903238,GO:1904646,GO:1905564,GO:1990138,GO:1990771,GO:2000353,GO:2000406,GO:0005886,GO:0009986,GO:…	cell adhesion|integrin complex|membrane|integral component of membrane|integrin-mediated signaling pathway|fibronectin binding|antigen binding|C-X3-C chemokine binding|cell adhesion molecule binding|protein antigen binding|positive regulation of leukocyte migration|cell-matrix adhesion involved in ameboidal cell migration|leukocyte cell-cell adhesion|cell-matrix adhesion|cell-cell adhesion mediat…	mmu04151,mmu04512,mmu04514,mmu04510,mmu04810,mmu04640,mmu04670,mmu04672,mmu05410,mmu05412,mmu05414,mmu05165,mmu05140	PI3K-Akt signaling pathway|ECM-receptor interaction|Cell adhesion molecules (CAMs)|Focal adhesion|Regulation of actin cytoskeleton|Hematopoietic cell lineage|Leukocyte transendothelial migration|Intestinal immune network for IgA production|Hypertrophic cardiomyopathy (HCM)|Arrhythmogenic right ventricular cardiomyopathy (ARVC)|Dilated cardiomyopathy (DCM)|Human papillomavirus infection|Leishmania…
Dnajc10	2	3.49354e-05	0.000291595	ENSMUSG00000027006	protein_coding	DnaJ heat shock protein family (Hsp40) member C10 [Source:MGI Symbol;Acc:MGI:1914111]	--	GO:0005783,GO:0045454,GO:0015036,GO:0034975,GO:0016491,GO:0055114,GO:0005515,GO:0001933,GO:0005788,GO:0030433,GO:0051117,GO:0051087,GO:0034976,GO:0070059,GO:0030544,GO:0051787,GO:0034663,GO:0032781,GO:0015035,GO:0001671,GO:0016671	endoplasmic reticulum|cell redox homeostasis|disulfide oxidoreductase activity|protein folding in endoplasmic reticulum|oxidoreductase activity|oxidation-reduction process|protein binding|negative regulation of protein phosphorylation|endoplasmic reticulum lumen|ubiquitin-dependent ERAD pathway|ATPase binding|chaperone binding|response to endoplasmic reticulum stress|intrinsic apoptotic signaling…	mmu04141	Protein processing in endoplasmic reticulum
Zc3h15	2	1.17907e-07	1.38373e-06	ENSMUSG00000027091	protein_coding	zinc finger CCCH-type containing 15 [Source:MGI Symbol;Acc:MGI:1919747]	--	GO:0046872,GO:0005634,GO:0005829,GO:0005737,GO:0019221,GO:0002181,GO:0043547,GO:0005730	metal ion binding|nucleus|cytosol|cytoplasm|cytokine-mediated signaling pathway|cytoplasmic translation|positive regulation of GTPase activity|nucleolus	--	--
Itgav	2	4.16776e-16	9.4227e-15	ENSMUSG00000027087	protein_coding	integrin alpha V [Source:MGI Symbol;Acc:MGI:96608]	--	GO:0007155,GO:0008305,GO:0008284,GO:0030335,GO:0016020,GO:0016021,GO:0046872,GO:0009897,GO:0005886,GO:0005829,GO:0009986,GO:0030054,GO:0005925,GO:0007275,GO:0007229,GO:0030154,GO:0007204,GO:0016477,GO:0005178,GO:0031527,GO:0005102,GO:0050764,GO:0001525,GO:0001568,GO:0007160,GO:0031994,GO:0038132,GO:0033627,GO:0034446,GO:0002020,GO:0070588,GO:0017134,GO:0032587,GO:0005245,GO:0031528,GO:1901388,GO:…	cell adhesion|integrin complex|positive regulation of cell population proliferation|positive regulation of cell migration|membrane|integral component of membrane|metal ion binding|external side of plasma membrane|plasma membrane|cytosol|cell surface|cell junction|focal adhesion|multicellular organism development|integrin-mediated signaling pathway|cell differentiation|positive regulation of cytos…	mmu04151,mmu04512,mmu04514,mmu04145,mmu04510,mmu04810,mmu04919,mmu05200,mmu05205,mmu05222,mmu05418,mmu05410,mmu05412,mmu05414,mmu05165	PI3K-Akt signaling pathway|ECM-receptor interaction|Cell adhesion molecules (CAMs)|Phagosome|Focal adhesion|Regulation of actin cytoskeleton|Thyroid hormone signaling pathway|Pathways in cancer|Proteoglycans in cancer|Small cell lung cancer|Fluid shear stress and atherosclerosis|Hypertrophic cardiomyopathy (HCM)|Arrhythmogenic right ventricular cardiomyopathy (ARVC)|Dilated cardiomyopathy (DCM)|H…
Selenoh	2	9.6285e-14	1.87489e-12	ENSMUSG00000076437	protein_coding	selenoprotein H [Source:MGI Symbol;Acc:MGI:1919907]	--	GO:0005794,GO:0005737	Golgi apparatus|cytoplasm	--	--
Zdhhc5	3	4.18175e-05	0.000343794	ENSMUSG00000034075	protein_coding	zinc finger, DHHC domain containing 5 [Source:MGI Symbol;Acc:MGI:1923573]	--	GO:0016020,GO:0016021,GO:0016740,GO:0005886,GO:0005515,GO:0016409,GO:0016746,GO:0030425,GO:0019706,GO:0018345	membrane|integral component of membrane|transferase activity|plasma membrane|protein binding|palmitoyltransferase activity|transferase activity, transferring acyl groups|dendrite|protein-cysteine S-palmitoyltransferase activity|protein palmitoylation	--	--
Clp1	1	0.000150504	0.00112582	ENSMUSG00000027079	protein_coding	CLP1, cleavage and polyadenylation factor I subunit [Source:MGI Symbol;Acc:MGI:2138968]	--	GO:0031124,GO:0005849,GO:0016740,GO:0005634,GO:0005654,GO:0005829,GO:0000166,GO:0005524,GO:0016301,GO:0016310,GO:0006397,GO:0008033,GO:0000214,GO:0006378,GO:0021695,GO:0030423,GO:0035087,GO:0051731,GO:0006388,GO:0046404,GO:0051733,GO:0051734,GO:0051736	mRNA 3'-end processing|mRNA cleavage factor complex|transferase activity|nucleus|nucleoplasm|cytosol|nucleotide binding|ATP binding|kinase activity|phosphorylation|mRNA processing|tRNA processing|tRNA-intron endonuclease complex|mRNA polyadenylation|cerebellar cortex development|targeting of mRNA for destruction involved in RNA interference|siRNA loading onto RISC involved in RNA interference|pol…	mmu03015	mRNA surveillance pathway
Ypel4	1	2.45564e-05	0.000210972	ENSMUSG00000034059	protein_coding	yippee like 4 [Source:MGI Symbol;Acc:MGI:3605071]	--	GO:0046872,GO:0003674,GO:0008150,GO:0005575,GO:0005634,GO:0005730	metal ion binding|molecular_function|biological_process|cellular_component|nucleus|nucleolus	--	--
Serping1	1	0	0	ENSMUSG00000023224	protein_coding	serine (or cysteine) peptidase inhibitor, clade G, member 1 [Source:MGI Symbol;Acc:MGI:894696]	--	GO:0005615,GO:0004867,GO:0030193,GO:0045916,GO:0005576,GO:0002376,GO:0045087,GO:0007596,GO:0010951,GO:0030414,GO:0010466,GO:0062023,GO:0007599,GO:0006958,GO:0042730,GO:0001869	extracellular space|serine-type endopeptidase inhibitor activity|regulation of blood coagulation|negative regulation of complement activation|extracellular region|immune system process|innate immune response|blood coagulation|negative regulation of endopeptidase activity|peptidase inhibitor activity|negative regulation of peptidase activity|collagen-containing extracellular matrix|hemostasis|comp…	mmu04610,mmu05133	Complement and coagulation cascades|Pertussis
Ube2l6	3	8.54195e-05	0.00066855	ENSMUSG00000027078	protein_coding	ubiquitin-conjugating enzyme E2L 6 [Source:MGI Symbol;Acc:MGI:1914500]	--	GO:0016740,GO:0005515,GO:0000166,GO:0005524,GO:0016567,GO:0006511,GO:0031625,GO:0061631,GO:0000151,GO:0043130,GO:0019941,GO:0032020,GO:0042296,GO:0019787	transferase activity|protein binding|nucleotide binding|ATP binding|protein ubiquitination|ubiquitin-dependent protein catabolic process|ubiquitin protein ligase binding|ubiquitin conjugating enzyme activity|ubiquitin ligase complex|ubiquitin binding|modification-dependent protein catabolic process|ISG15-protein conjugation|ISG15 transferase activity|ubiquitin-like protein transferase activity	mmu04120,mmu05012	Ubiquitin mediated proteolysis|Parkinson's disease
Timm10	3	1.13823e-09	1.64494e-08	ENSMUSG00000027076	protein_coding	translocase of inner mitochondrial membrane 10 [Source:MGI Symbol;Acc:MGI:1353429]	--	GO:0008565,GO:0045039,GO:0042719,GO:0016020,GO:0046872,GO:0015031,GO:0042803,GO:0005739,GO:0005743,GO:0051087,GO:0072321,GO:0140318	obsolete protein transporter activity|protein insertion into mitochondrial inner membrane|mitochondrial intermembrane space protein transporter complex|membrane|metal ion binding|protein transport|protein homodimerization activity|mitochondrion|mitochondrial inner membrane|chaperone binding|chaperone-mediated protein transport|protein transporter activity	--	--
Slc43a3	1	4.38273e-14	8.77225e-13	ENSMUSG00000027074	protein_coding	solute carrier family 43, member 3 [Source:MGI Symbol;Acc:MGI:1931054]	--	GO:0016021,GO:0055085,GO:0016020,GO:0005887	integral component of membrane|transmembrane transport|membrane|integral component of plasma membrane	--	--
Prg2	2	1.83501e-30	7.17232e-29	ENSMUSG00000027073	protein_coding	proteoglycan 2, bone marrow [Source:MGI Symbol;Acc:MGI:103294]	--	GO:0006955,GO:0042742,GO:0030246,GO:0002376,GO:0062023,GO:0032753,GO:0030021,GO:0032693,GO:0002215	immune response|defense response to bacterium|carbohydrate binding|immune system process|collagen-containing extracellular matrix|positive regulation of interleukin-4 production|extracellular matrix structural constituent conferring compression resistance|negative regulation of interleukin-10 production|defense response to nematode	mmu05310	Asthma
Ssrp1	2	4.54121e-29	1.69104e-27	ENSMUSG00000027067	protein_coding	structure specific recognition protein 1 [Source:MGI Symbol;Acc:MGI:107912]	HMG	GO:0003677,GO:0005634,GO:0042393,GO:0000790,GO:0005694,GO:0003682,GO:0006281,GO:0006974,GO:0005730,GO:0006260,GO:0031491,GO:0035101	DNA binding|nucleus|histone binding|nuclear chromatin|chromosome|chromatin binding|DNA repair|cellular response to DNA damage stimulus|nucleolus|DNA replication|nucleosome binding|FACT complex	--	--
Tnks1bp1	3	3.66374e-06	3.57029e-05	ENSMUSG00000033955	protein_coding	tankyrase 1 binding protein 1 [Source:MGI Symbol;Acc:MGI:2446193]	--	GO:0005634,GO:0005737,GO:0005694,GO:0005856,GO:0044877,GO:0010800,GO:0033138,GO:0019899,GO:0006302,GO:0005913,GO:0071532,GO:0071479,GO:0005720,GO:0031954,GO:0030014	nucleus|cytoplasm|chromosome|cytoskeleton|protein-containing complex binding|positive regulation of peptidyl-threonine phosphorylation|positive regulation of peptidyl-serine phosphorylation|enzyme binding|double-strand break repair|cell-cell adherens junction|ankyrin repeat binding|cellular response to ionizing radiation|nuclear heterochromatin|positive regulation of protein autophosphorylation|C…	--	--
Olfr1033	1	5.55563e-07	6.05548e-06	ENSMUSG00000045392	protein_coding	olfactory receptor 1033 [Source:MGI Symbol;Acc:MGI:3030867]	--	GO:0016020,GO:0016021,GO:0004984,GO:0005549,GO:0007186,GO:0007608,GO:0050911,GO:0004930,GO:0005886,GO:0007165,GO:0050896	membrane|integral component of membrane|olfactory receptor activity|odorant binding|G protein-coupled receptor signaling pathway|sensory perception of smell|detection of chemical stimulus involved in sensory perception of smell|G protein-coupled receptor activity|plasma membrane|signal transduction|response to stimulus	mmu04740	Olfactory transduction
Ptprj	3	2.81277e-12	4.99781e-11	ENSMUSG00000025314	protein_coding	protein tyrosine phosphatase, receptor type, J [Source:MGI Symbol;Acc:MGI:104574]	--	GO:0005515,GO:0016791,GO:0004725,GO:0006470,GO:0016311,GO:0016020,GO:0016021,GO:0016787,GO:0004721,GO:0035335,GO:0005161,GO:0008013,GO:0019901,GO:0045295,GO:0045296,GO:0051019,GO:0070097,GO:0008285,GO:0010642,GO:0030155,GO:0030308,GO:0030336,GO:0042059,GO:0043116,GO:0043407,GO:0045785,GO:0048008,GO:0050860,GO:0050918,GO:0051894,GO:0051897,GO:0051898,GO:0001772,GO:0005886,GO:0005911,GO:0009986	protein binding|phosphatase activity|protein tyrosine phosphatase activity|protein dephosphorylation|dephosphorylation|membrane|integral component of membrane|hydrolase activity|phosphoprotein phosphatase activity|peptidyl-tyrosine dephosphorylation|platelet-derived growth factor receptor binding|beta-catenin binding|protein kinase binding|gamma-catenin binding|cadherin binding|mitogen-activated …	mmu04520	Adherens junction
Nup160	3	0.00104427	0.00663925	ENSMUSG00000051329	protein_coding	nucleoporin 160 [Source:MGI Symbol;Acc:MGI:1926227]	--	GO:0005634,GO:0015031,GO:0072006,GO:0051028,GO:0017056,GO:0005643,GO:0006406,GO:0031080,GO:0000776	nucleus|protein transport|nephron development|mRNA transport|structural constituent of nuclear pore|nuclear pore|mRNA export from nucleus|nuclear pore outer ring|kinetochore	mmu03013	RNA transport
C1qtnf4	1	4.82368e-07	5.28086e-06	ENSMUSG00000040794	protein_coding	complement C1q tumor necrosis factor-related protein 4 precursor	--	GO:0005125,GO:0005615,GO:0032755,GO:0070105,GO:1901224,GO:1904469,GO:2000778	cytokine activity|extracellular space|positive regulation of interleukin-6 production|positive regulation of interleukin-6-mediated signaling pathway|positive regulation of NIK/NF-kappaB signaling|positive regulation of tumor necrosis factor secretion|positive regulation of interleukin-6 secretion	--	--
Celf1	3	4.5012e-05	0.000368462	ENSMUSG00000005506	protein_coding	PREDICTED: CUGBP Elav-like family member 1 isoform X1	--	GO:0000381,GO:0003723,GO:0003729,GO:0005634,GO:0005654,GO:0005737,GO:0006376,GO:0007286,GO:0031369,GO:0040018,GO:0043484,GO:1990904	regulation of alternative mRNA splicing, via spliceosome|RNA binding|mRNA binding|nucleus|nucleoplasm|cytoplasm|mRNA splice site selection|spermatid development|translation initiation factor binding|positive regulation of multicellular organism growth|regulation of RNA splicing|ribonucleoprotein complex	--	--
Psmc3	2	2.72375e-05	0.000232206	ENSMUSG00000002102	protein_coding	proteasome (prosome, macropain) 26S subunit, ATPase 3 [Source:MGI Symbol;Acc:MGI:1098754]	--	GO:0005524,GO:0016787,GO:0005737,GO:0030163,GO:0005634,GO:0048471,GO:0000166,GO:0042802,GO:0045944,GO:0000932,GO:0000502,GO:0001824,GO:0008540,GO:0022624,GO:0043921,GO:0045899	ATP binding|hydrolase activity|cytoplasm|protein catabolic process|nucleus|perinuclear region of cytoplasm|nucleotide binding|identical protein binding|positive regulation of transcription by RNA polymerase II|P-body|proteasome complex|blastocyst development|proteasome regulatory particle, base subcomplex|proteasome accessory complex|modulation by host of viral transcription|positive regulation o…	mmu03050,mmu05169	Proteasome|Epstein-Barr virus infection
Spi1	2	5.91577e-05	0.000475456	ENSMUSG00000002111	protein_coding	spleen focus forming virus (SFFV) proviral integration oncogene [Source:MGI Symbol;Acc:MGI:98282]	ETS	GO:0006355,GO:0003700,GO:0043565,GO:0005634,GO:0045944,GO:0003677,GO:0005654,GO:0003723,GO:0005515,GO:0045893,GO:0000978,GO:0000981,GO:0030154,GO:0045892,GO:0006357,GO:0008134,GO:0000790,GO:0043966,GO:0035019,GO:0001228,GO:0001227,GO:0005667,GO:0030218,GO:0001944,GO:0000122,GO:1902262,GO:1902895,GO:0000980,GO:0043011,GO:0030851,GO:0030225,GO:0090241,GO:0045646,GO:0002320,GO:0002573,GO:0070102,GO:…	regulation of transcription, DNA-templated|DNA-binding transcription factor activity|sequence-specific DNA binding|nucleus|positive regulation of transcription by RNA polymerase II|DNA binding|nucleoplasm|RNA binding|protein binding|positive regulation of transcription, DNA-templated|RNA polymerase II proximal promoter sequence-specific DNA binding|DNA-binding transcription factor activity, RNA p…	mmu04380,mmu05200,mmu05202,mmu05221,mmu05166,mmu05169	Osteoclast differentiation|Pathways in cancer|Transcriptional misregulation in cancers|Acute myeloid leukemia|HTLV-I infection|Epstein-Barr virus infection
Lrp4	1	0.000188915	0.00138805	ENSMUSG00000027253	protein_coding	low density lipoprotein receptor-related protein 4 [Source:MGI Symbol;Acc:MGI:2442252]	--	GO:0005515,GO:0005509,GO:0016020,GO:0016021,GO:0005886,GO:0009986,GO:0007275,GO:0016055,GO:0014069,GO:0050808,GO:0030154,GO:0001822,GO:0030971,GO:0030425,GO:0008104,GO:0048813,GO:0043025,GO:0090090,GO:0042803,GO:0006897,GO:0060173,GO:0001942,GO:0043113,GO:0051290,GO:0097060,GO:0001932,GO:0042733,GO:0097110,GO:0042475,GO:0050731,GO:0034185,GO:0044853,GO:0009953,GO:0030326,GO:0009954,GO:0050771,GO:…	protein binding|calcium ion binding|membrane|integral component of membrane|plasma membrane|cell surface|multicellular organism development|Wnt signaling pathway|postsynaptic density|synapse organization|cell differentiation|kidney development|receptor tyrosine kinase binding|dendrite|protein localization|dendrite morphogenesis|neuronal cell body|negative regulation of canonical Wnt signaling pat…	--	--
Arhgap1	3	0.000181817	0.00133926	ENSMUSG00000027247	protein_coding	Rho GTPase activating protein 1 [Source:MGI Symbol;Acc:MGI:2445003]	--	GO:0007165,GO:0043547,GO:0005096,GO:0017137,GO:0007264,GO:0016197,GO:0033572,GO:2001136,GO:0005737,GO:0010008,GO:0048471,GO:0097443,GO:0005515,GO:0005886,GO:0001726,GO:0043087,GO:0031252,GO:0017124	signal transduction|positive regulation of GTPase activity|GTPase activator activity|Rab GTPase binding|small GTPase mediated signal transduction|endosomal transport|transferrin transport|negative regulation of endocytic recycling|cytoplasm|endosome membrane|perinuclear region of cytoplasm|sorting endosome|protein binding|plasma membrane|ruffle|regulation of GTPase activity|cell leading edge|SH3 …	--	--
Mdk	1	9.15364e-83	9.32257e-81	ENSMUSG00000027239	protein_coding	midkine [Source:MGI Symbol;Acc:MGI:96949]	--	GO:0008083,GO:0007165,GO:0008201,GO:0005737,GO:0007275,GO:0005576,GO:0005515,GO:0051781,GO:0030154,GO:0016477,GO:0010976,GO:0009611,GO:0007010,GO:0010667,GO:0043524,GO:0035374,GO:0042995,GO:0048477,GO:0030335,GO:0048714,GO:2001224,GO:0050729,GO:0090090,GO:0045785,GO:0010759,GO:0010718,GO:0010838,GO:0007162,GO:0045582,GO:2000347,GO:2000249,GO:0030325,GO:0030279,GO:0071673,GO:1903039,GO:0044849,GO:…	growth factor activity|signal transduction|heparin binding|cytoplasm|multicellular organism development|extracellular region|protein binding|positive regulation of cell division|cell differentiation|cell migration|positive regulation of neuron projection development|response to wounding|cytoskeleton organization|negative regulation of cardiac muscle cell apoptotic process|negative regulation of n…	--	--
Chst1	2	1.42998e-18	3.6717e-17	ENSMUSG00000027221	protein_coding	carbohydrate sulfotransferase 1 [Source:MGI Symbol;Acc:MGI:1924219]	--	GO:0005975,GO:0008146,GO:0000139,GO:0016020,GO:0016021,GO:0016740,GO:0005794,GO:0005802,GO:0006954,GO:0006790,GO:0001517,GO:0006044,GO:0006012,GO:0045130,GO:0042339	carbohydrate metabolic process|sulfotransferase activity|Golgi membrane|membrane|integral component of membrane|transferase activity|Golgi apparatus|trans-Golgi network|inflammatory response|sulfur compound metabolic process|N-acetylglucosamine 6-O-sulfotransferase activity|N-acetylglucosamine metabolic process|galactose metabolic process|keratan sulfotransferase activity|keratan sulfate metaboli…	mmu00533	Glycosaminoglycan biosynthesis - keratan sulfate
Ext2	3	6.51816e-08	7.8757e-07	ENSMUSG00000027198	protein_coding	exostoses (multiple) 2 [Source:MGI Symbol;Acc:MGI:108050]	--	GO:0016021,GO:0016757,GO:0006486,GO:0006024,GO:0015020,GO:0015012,GO:0016020,GO:0016740,GO:0000139,GO:0005794,GO:0046872,GO:0046982,GO:0005783,GO:0005789,GO:0001503,GO:0008375,GO:0005515,GO:0030154,GO:0042803,GO:0001707,GO:0015014,GO:0033692,GO:0042328,GO:0050508,GO:0050509,GO:0043541	integral component of membrane|transferase activity, transferring glycosyl groups|protein glycosylation|glycosaminoglycan biosynthetic process|glucuronosyltransferase activity|heparan sulfate proteoglycan biosynthetic process|membrane|transferase activity|Golgi membrane|Golgi apparatus|metal ion binding|protein heterodimerization activity|endoplasmic reticulum|endoplasmic reticulum membrane|ossif…	mmu00534	Glycosaminoglycan biosynthesis - heparan sulfate / heparin
Gm13889	3	5.58973e-42	2.90136e-40	ENSMUSG00000087006	protein_coding	predicted gene 13889 [Source:MGI Symbol;Acc:MGI:3652053]	--	--	--	--	--
Hsd17b12	3	2.83435e-11	4.63797e-10	ENSMUSG00000027195	protein_coding	hydroxysteroid (17-beta) dehydrogenase 12 [Source:MGI Symbol;Acc:MGI:1926967]	--	GO:0016491,GO:0016020,GO:0016021,GO:0008201,GO:0055114,GO:0031012,GO:0006629,GO:0006694,GO:0005783,GO:0005789,GO:0006633,GO:0010811,GO:0030198,GO:0005518,GO:0001968,GO:0004303,GO:0102339,GO:0102340,GO:0102341,GO:0102342,GO:0006703	oxidoreductase activity|membrane|integral component of membrane|heparin binding|oxidation-reduction process|extracellular matrix|lipid metabolic process|steroid biosynthetic process|endoplasmic reticulum|endoplasmic reticulum membrane|fatty acid biosynthetic process|positive regulation of cell-substrate adhesion|extracellular matrix organization|collagen binding|fibronectin binding|estradiol 17-b…	mmu00062,mmu00140,mmu01040	Fatty acid elongation|Steroid hormone biosynthesis|Biosynthesis of unsaturated fatty acids
Ttc17	1	7.34826e-05	0.000581467	ENSMUSG00000027194	protein_coding	tetratricopeptide repeat domain 17 [Source:MGI Symbol;Acc:MGI:1921819]	--	GO:0005515,GO:0016020,GO:0003674,GO:0005886,GO:0005829,GO:0005737,GO:0005856,GO:0015629,GO:0044782,GO:0030030,GO:0030041	protein binding|membrane|molecular_function|plasma membrane|cytosol|cytoplasm|cytoskeleton|actin cytoskeleton|cilium organization|cell projection organization|actin filament polymerization	--	--
Api5	2	7.63164e-08	9.14918e-07	ENSMUSG00000027193	protein_coding	apoptosis inhibitor 5 [Source:MGI Symbol;Acc:MGI:1888993]	--	GO:0005634,GO:0005737,GO:0016607,GO:0006915,GO:0043066,GO:0005681,GO:0017134,GO:2000270	nucleus|cytoplasm|nuclear speck|apoptotic process|negative regulation of apoptotic process|spliceosomal complex|fibroblast growth factor binding|negative regulation of fibroblast apoptotic process	--	--
B230118H07Rik	4	0.00101111	0.00645002	ENSMUSG00000027165	protein_coding	RIKEN cDNA B230118H07 gene [Source:MGI Symbol;Acc:MGI:1915420]	--	GO:0005829,GO:0007283,GO:0009566,GO:0120160,GO:0097731,GO:0007340	cytosol|spermatogenesis|fertilization|intraciliary transport particle A binding|9+0 non-motile cilium|acrosome reaction	--	--
Prr5l	3	3.65394e-05	0.00030404	ENSMUSG00000032841	protein_coding	proline rich 5 like [Source:MGI Symbol;Acc:MGI:1919696]	--	GO:0001934,GO:0005739,GO:0001933,GO:0031625,GO:0034599,GO:0010762,GO:0014068,GO:0038203,GO:0061014,GO:0090316,GO:0009968,GO:0031932	positive regulation of protein phosphorylation|mitochondrion|negative regulation of protein phosphorylation|ubiquitin protein ligase binding|cellular response to oxidative stress|regulation of fibroblast migration|positive regulation of phosphatidylinositol 3-kinase signaling|TORC2 signaling|positive regulation of mRNA catabolic process|positive regulation of intracellular protein transport|negat…	--	--
Pamr1	4	0.000632228	0.00419299	ENSMUSG00000027188	protein_coding	peptidase domain containing associated with muscle regeneration 1 [Source:MGI Symbol;Acc:MGI:2445082]	--	GO:0006508,GO:0004252,GO:0005509,GO:0005615,GO:0005576	proteolysis|serine-type endopeptidase activity|calcium ion binding|extracellular space|extracellular region	--	--
Cd44	3	0	0	ENSMUSG00000005087	protein_coding	CD44 antigen [Source:MGI Symbol;Acc:MGI:88338]	--	GO:0016021,GO:0007155,GO:0005540,GO:0016020,GO:0019221,GO:0004896,GO:0016477,GO:0030214,GO:0033138,GO:0034116,GO:0042110,GO:0043066,GO:0043154,GO:0043518,GO:0044319,GO:0044344,GO:0050731,GO:0051216,GO:0070374,GO:0070487,GO:1900625,GO:1902166,GO:2000392,GO:0005794,GO:0005829,GO:0005886,GO:0009986,GO:0016324,GO:0031258,GO:0035692,GO:0042995	integral component of membrane|cell adhesion|hyaluronic acid binding|membrane|cytokine-mediated signaling pathway|cytokine receptor activity|cell migration|hyaluronan catabolic process|positive regulation of peptidyl-serine phosphorylation|positive regulation of heterotypic cell-cell adhesion|T cell activation|negative regulation of apoptotic process|negative regulation of cysteine-type endopepti…	mmu04512,mmu04640,mmu05206,mmu05205,mmu05169	ECM-receptor interaction|Hematopoietic cell lineage|MicroRNAs in cancer|Proteoglycans in cancer|Epstein-Barr virus infection
Apip	4	3.77949e-06	3.67643e-05	ENSMUSG00000010911	protein_coding	APAF1 interacting protein [Source:MGI Symbol;Acc:MGI:1926788]	--	GO:0046872,GO:0005737,GO:0019509,GO:0042802,GO:0008270,GO:0006915,GO:0016829,GO:0008652,GO:0043066,GO:0070269,GO:0051289,GO:0009086,GO:0070372,GO:0019284,GO:0046570	metal ion binding|cytoplasm|L-methionine salvage from methylthioadenosine|identical protein binding|zinc ion binding|apoptotic process|lyase activity|cellular amino acid biosynthetic process|negative regulation of apoptotic process|pyroptosis|protein homotetramerization|methionine biosynthetic process|regulation of ERK1 and ERK2 cascade|L-methionine salvage from S-adenosylmethionine|methylthiorib…	mmu00270	Cysteine and methionine metabolism
Cat	1	0.000270871	0.00192793	ENSMUSG00000027187	protein_coding	catalase [Source:MGI Symbol;Acc:MGI:88271]	--	GO:0055114,GO:0020037,GO:0006979,GO:0004096,GO:0042744,GO:0046872,GO:0005615,GO:0005794,GO:0005829,GO:0042802,GO:0042803,GO:0005886,GO:0016491,GO:0005783,GO:0043231,GO:0098869,GO:0004601,GO:0051781,GO:0005739,GO:0001822,GO:0032088,GO:0005777,GO:0006641,GO:0051092,GO:0043066,GO:0005102,GO:0001666,GO:0005764,GO:0019899,GO:0051289,GO:0050661,GO:0014068,GO:0005778,GO:0008203,GO:0009060,GO:0005758,GO:…	oxidation-reduction process|heme binding|response to oxidative stress|catalase activity|hydrogen peroxide catabolic process|metal ion binding|extracellular space|Golgi apparatus|cytosol|identical protein binding|protein homodimerization activity|plasma membrane|oxidoreductase activity|endoplasmic reticulum|intracellular membrane-bounded organelle|cellular oxidant detoxification|peroxidase activit…	mmu00630,mmu00380,mmu04068,mmu04146,mmu04211,mmu04213,mmu05014	Glyoxylate and dicarboxylate metabolism|Tryptophan metabolism|FoxO signaling pathway|Peroxisome|Longevity regulating pathway - mammal|Longevity regulating pathway - multiple species|Amyotrophic lateral sclerosis (ALS)
Caprin1	2	4.49429e-17	1.0764e-15	ENSMUSG00000027184	protein_coding	cell cycle associated protein 1 [Source:MGI Symbol;Acc:MGI:1858234]	--	GO:0003723,GO:0005737,GO:0042995,GO:0045202,GO:0030154,GO:0000932,GO:0005829,GO:0030425,GO:0098978,GO:0098794,GO:0017148,GO:0010494,GO:0061003,GO:0050775	RNA binding|cytoplasm|cell projection|synapse|cell differentiation|P-body|cytosol|dendrite|glutamatergic synapse|postsynapse|negative regulation of translation|cytoplasmic stress granule|positive regulation of dendritic spine morphogenesis|positive regulation of dendrite morphogenesis	--	--
Lmo2	1	9.91153e-29	3.66126e-27	ENSMUSG00000032698	protein_coding	LIM domain only 2 [Source:MGI Symbol;Acc:MGI:102811]	--	GO:0046872,GO:0000977,GO:0000981,GO:0001102,GO:0001228,GO:0043425,GO:0048037,GO:0070888,GO:0042789,GO:0045944,GO:0097067,GO:0005667,GO:0003677,GO:0005634,GO:0005515,GO:0003682,GO:0032991,GO:0035162,GO:0045647	metal ion binding|RNA polymerase II regulatory region sequence-specific DNA binding|DNA-binding transcription factor activity, RNA polymerase II-specific|RNA polymerase II activating transcription factor binding|DNA-binding transcription activator activity, RNA polymerase II-specific|bHLH transcription factor binding|cofactor binding|E-box binding|mRNA transcription by RNA polymerase II|positive …	mmu05202	Transcriptional misregulation in cancers
Fbxo3	1	9.01462e-05	0.000702649	ENSMUSG00000027180	protein_coding	F-box protein 3 [Source:MGI Symbol;Acc:MGI:1929084]	--	GO:0005515,GO:0005634,GO:0005654,GO:0005829	protein binding|nucleus|nucleoplasm|cytosol	--	--
Cd59a	1	4.88786e-14	9.75305e-13	ENSMUSG00000032679	protein_coding	CD59a antigen [Source:MGI Symbol;Acc:MGI:109177]	--	GO:0001971,GO:0016525,GO:0016020,GO:0009897,GO:0005886,GO:0009986,GO:0031225,GO:0030449,GO:1903659,GO:0001848,GO:0030948,GO:0045916,GO:0090272	negative regulation of activation of membrane attack complex|negative regulation of angiogenesis|membrane|external side of plasma membrane|plasma membrane|cell surface|anchored component of membrane|regulation of complement activation|regulation of complement-dependent cytotoxicity|complement binding|negative regulation of vascular endothelial growth factor receptor signaling pathway|negative reg…	mmu04640,mmu04610	Hematopoietic cell lineage|Complement and coagulation cascades
Hipk3	3	0.000137866	0.00103971	ENSMUSG00000027177	protein_coding	homeodomain interacting protein kinase 3 [Source:MGI Symbol;Acc:MGI:1314882]	--	GO:0005524,GO:0006468,GO:0004672,GO:0016740,GO:0005634,GO:0016604,GO:0005829,GO:0005737,GO:0000166,GO:0016301,GO:0016310,GO:0018108,GO:0004674,GO:0005515,GO:0006915,GO:0016605,GO:0043066,GO:0000122,GO:0003714,GO:0018105,GO:0018107,GO:0004713,GO:0043388,GO:0009299,GO:0043508	ATP binding|protein phosphorylation|protein kinase activity|transferase activity|nucleus|nuclear body|cytosol|cytoplasm|nucleotide binding|kinase activity|phosphorylation|peptidyl-tyrosine phosphorylation|protein serine/threonine kinase activity|protein binding|apoptotic process|PML body|negative regulation of apoptotic process|negative regulation of transcription by RNA polymerase II|transcripti…	mmu04218	Cellular senescence
Cstf3	3	1.80154e-07	2.06985e-06	ENSMUSG00000027176	protein_coding	cleavage stimulation factor, 3' pre-RNA, subunit 3 [Source:MGI Symbol;Acc:MGI:1351825]	--	GO:0005634,GO:0005515,GO:0006396,GO:0006397,GO:0005654,GO:0003729,GO:0031123	nucleus|protein binding|RNA processing|mRNA processing|nucleoplasm|mRNA binding|RNA 3'-end processing	mmu03015	mRNA surveillance pathway
Depdc7	4	5.12916e-05	0.000416696	ENSMUSG00000027173	protein_coding	DEP domain containing 7 [Source:MGI Symbol;Acc:MGI:2139258]	--	GO:0035556,GO:0003674,GO:0005575	intracellular signal transduction|molecular_function|cellular_component	--	--
Ccdc73	4	4.3356e-05	0.000355718	ENSMUSG00000045106	protein_coding	coiled-coil domain containing 73 [Source:MGI Symbol;Acc:MGI:3606488]	--	GO:0003674,GO:0008150,GO:0005575	molecular_function|biological_process|cellular_component	--	--
Eif3m	2	4.13018e-09	5.6821e-08	ENSMUSG00000027170	protein_coding	eukaryotic translation initiation factor 3, subunit M [Source:MGI Symbol;Acc:MGI:1351744]	--	GO:0005737,GO:0003743,GO:0005852,GO:0006412,GO:0006413,GO:0001732,GO:0002183,GO:0016282,GO:0033290,GO:0071541,GO:0031369	cytoplasm|translation initiation factor activity|eukaryotic translation initiation factor 3 complex|translation|translational initiation|formation of cytoplasmic translation initiation complex|cytoplasmic translational initiation|eukaryotic 43S preinitiation complex|eukaryotic 48S preinitiation complex|eukaryotic translation initiation factor 3 complex, eIF3m|translation initiation factor binding	--	--
Rcn1	2	9.98034e-06	9.11758e-05	ENSMUSG00000005973	protein_coding	reticulocalbin 1 [Source:MGI Symbol;Acc:MGI:104559]	--	GO:0005509,GO:0046872,GO:0005783,GO:0001701,GO:0005788,GO:0043010	calcium ion binding|metal ion binding|endoplasmic reticulum|in utero embryonic development|endoplasmic reticulum lumen|camera-type eye development	--	--
Bdnf	3	2.47338e-06	2.46764e-05	ENSMUSG00000048482	protein_coding	brain derived neurotrophic factor [Source:MGI Symbol;Acc:MGI:88145]	--	GO:0005102,GO:0005615,GO:0010976,GO:0007165,GO:0005515,GO:0005737,GO:0031410,GO:0005576,GO:0008083,GO:0005739,GO:0016607,GO:0042493,GO:0060548,GO:0008021,GO:0030141,GO:0030425,GO:0007399,GO:0007416,GO:0030424,GO:0001662,GO:0033138,GO:0048675,GO:0097484,GO:0043204,GO:0007631,GO:0038180,GO:0051091,GO:0043066,GO:0048471,GO:0016358,GO:0098794,GO:0043025,GO:0048839,GO:0043524,GO:0050804,GO:0007214,GO:…	signaling receptor binding|extracellular space|positive regulation of neuron projection development|signal transduction|protein binding|cytoplasm|cytoplasmic vesicle|extracellular region|growth factor activity|mitochondrion|nuclear speck|response to drug|negative regulation of cell death|synaptic vesicle|secretory granule|dendrite|nervous system development|synapse assembly|axon|behavioral fear r…	mmu04014,mmu04010,mmu04024,mmu04151,mmu04722,mmu05016,mmu05030,mmu05034	Ras signaling pathway|MAPK signaling pathway|cAMP signaling pathway|PI3K-Akt signaling pathway|Neurotrophin signaling pathway|Huntington's disease|Cocaine addiction|Alcoholism
Ccdc34	3	7.02066e-06	6.57373e-05	ENSMUSG00000027160	protein_coding	coiled-coil domain containing 34 [Source:MGI Symbol;Acc:MGI:1915451]	--	GO:0003674,GO:0008150,GO:0005575	molecular_function|biological_process|cellular_component	--	--
Fibin	4	4.42022e-35	1.96837e-33	ENSMUSG00000074971	protein_coding	fin bud initiation factor homolog (zebrafish) [Source:MGI Symbol;Acc:MGI:1914856]	--	GO:0005794,GO:0008150,GO:0005576,GO:0005783,GO:0042803,GO:0070528,GO:0010042,GO:0071548	Golgi apparatus|biological_process|extracellular region|endoplasmic reticulum|protein homodimerization activity|protein kinase C signaling|response to manganese ion|response to dexamethasone	--	--
Ano3	3	3.69021e-06	3.59501e-05	ENSMUSG00000074968	protein_coding	anoctamin 3 [Source:MGI Symbol;Acc:MGI:3613666]	--	GO:0046983,GO:0061588,GO:0016020,GO:0016021,GO:0005886,GO:0005575,GO:0006869,GO:0016048,GO:0050982,GO:0061590,GO:0061591,GO:0017128	protein dimerization activity|calcium activated phospholipid scrambling|membrane|integral component of membrane|plasma membrane|cellular_component|lipid transport|detection of temperature stimulus|detection of mechanical stimulus|calcium activated phosphatidylcholine scrambling|calcium activated galactosylceramide scrambling|phospholipid scramblase activity	--	--
Emc4	4	1.67532e-05	0.000148064	ENSMUSG00000027131	protein_coding	ER membrane protein complex subunit 4 [Source:MGI Symbol;Acc:MGI:1915282]	--	GO:0016020,GO:0016021,GO:0003674,GO:0006915,GO:0072546	membrane|integral component of membrane|molecular_function|apoptotic process|ER membrane protein complex	--	--
Aven	4	0.000959131	0.0061464	ENSMUSG00000003604	protein_coding	apoptosis, caspase activation inhibitor [Source:MGI Symbol;Acc:MGI:1921518]	--	GO:0016020,GO:0003674,GO:0012505,GO:0006915,GO:0043066	membrane|molecular_function|endomembrane system|apoptotic process|negative regulation of apoptotic process	--	--
Grem1	1	2.72201e-14	5.53749e-13	ENSMUSG00000074934	protein_coding	gremlin 1, DAN family BMP antagonist [Source:MGI Symbol;Acc:MGI:1344337]	--	GO:0005615,GO:2000727,GO:0045766,GO:0045944,GO:0007165,GO:0009986,GO:0042803,GO:0005125,GO:0005576,GO:0000902,GO:0051092,GO:0043066,GO:0045893,GO:0008284,GO:0090090,GO:0045892,GO:0030308,GO:0060173,GO:0090190,GO:0030514,GO:0036122,GO:0061098,GO:0009887,GO:1901224,GO:0030199,GO:0001525,GO:0045668,GO:0048263,GO:0051973,GO:0060394,GO:0010717,GO:0007267,GO:0030326,GO:0009954,GO:0048018,GO:1900155,GO:…	extracellular space|positive regulation of cardiac muscle cell differentiation|positive regulation of angiogenesis|positive regulation of transcription by RNA polymerase II|signal transduction|cell surface|protein homodimerization activity|cytokine activity|extracellular region|cell morphogenesis|positive regulation of NF-kappaB transcription factor activity|negative regulation of apoptotic proce…	--	--
Arhgap11a	2	1.27932e-12	2.33879e-11	ENSMUSG00000041219	protein_coding	Rho GTPase activating protein 11A [Source:MGI Symbol;Acc:MGI:2444300]	--	GO:0007165,GO:0003674,GO:0005096,GO:0043547	signal transduction|molecular_function|GTPase activator activity|positive regulation of GTPase activity	--	--
Zfp770	1	4.29524e-05	0.000352586	ENSMUSG00000040321	protein_coding	zinc finger protein 770 [Source:MGI Symbol;Acc:MGI:2445100]	zf-C2H2	GO:0003676,GO:0046872,GO:0003677,GO:0005634	nucleic acid binding|metal ion binding|DNA binding|nucleus	--	--
Meis2	1	9.4481e-06	8.6706e-05	ENSMUSG00000027210	protein_coding	Meis homeobox 2 [Source:MGI Symbol;Acc:MGI:108564]	Homeobox	GO:0003677,GO:0006355,GO:0005634,GO:0005737,GO:0007275,GO:0045944,GO:0000978,GO:0001228,GO:0043565,GO:0008542,GO:0048471,GO:0001654,GO:0003712,GO:0008134,GO:0045931,GO:0045638,GO:0110024,GO:0009612,GO:0031016,GO:0070848	DNA binding|regulation of transcription, DNA-templated|nucleus|cytoplasm|multicellular organism development|positive regulation of transcription by RNA polymerase II|RNA polymerase II proximal promoter sequence-specific DNA binding|DNA-binding transcription activator activity, RNA polymerase II-specific|sequence-specific DNA binding|visual learning|perinuclear region of cytoplasm|eye development|…	--	--
2700033N17Rik	1	0.000706424	0.00465352	ENSMUSG00000086328	lncRNA	RIKEN cDNA 2700033N17 gene [Source:MGI Symbol;Acc:MGI:1919853]	--	--	--	--	--
Spred1	3	1.15838e-14	2.41123e-13	ENSMUSG00000027351	protein_coding	sprouty protein with EVH-1 domain 1, related sequence [Source:MGI Symbol;Acc:MGI:2150016]	--	GO:0016020,GO:0007275,GO:0009966,GO:0016525,GO:0070373,GO:0090051,GO:0005886,GO:0005634,GO:0005829,GO:0005515,GO:0031410,GO:0010923,GO:0000188,GO:0043409,GO:0019901,GO:0019902,GO:0005901,GO:0010801,GO:0006469,GO:0005173,GO:0043517,GO:0030291,GO:0090311,GO:0060979	membrane|multicellular organism development|regulation of signal transduction|negative regulation of angiogenesis|negative regulation of ERK1 and ERK2 cascade|negative regulation of cell migration involved in sprouting angiogenesis|plasma membrane|nucleus|cytosol|protein binding|cytoplasmic vesicle|negative regulation of phosphatase activity|inactivation of MAPK activity|negative regulation of MA…	--	--
Thbs1	3	0	0	ENSMUSG00000040152	protein_coding	thrombospondin 1 [Source:MGI Symbol;Acc:MGI:98737]	--	GO:0005576,GO:0005515,GO:0006954,GO:0005615,GO:0005509,GO:0007155,GO:0016525,GO:0008201,GO:0050840,GO:0001786,GO:0001968,GO:0005178,GO:0017134,GO:0030169,GO:0043236,GO:0050431,GO:0070051,GO:0070052,GO:0000187,GO:0001937,GO:0001953,GO:0002040,GO:0002544,GO:0002581,GO:0002605,GO:0006955,GO:0007050,GO:0008284,GO:0009612,GO:0009749,GO:0010595,GO:0010596,GO:0010748,GO:0010751,GO:0010754,GO:0010757,GO:…	extracellular region|protein binding|inflammatory response|extracellular space|calcium ion binding|cell adhesion|negative regulation of angiogenesis|heparin binding|extracellular matrix binding|phosphatidylserine binding|fibronectin binding|integrin binding|fibroblast growth factor binding|low-density lipoprotein particle binding|laminin binding|transforming growth factor beta binding|fibrinogen …	mmu04015,mmu04350,mmu04151,mmu04512,mmu04145,mmu04115,mmu04510,mmu05206,mmu05205,mmu05219,mmu05165,mmu05144	Rap1 signaling pathway|TGF-beta signaling pathway|PI3K-Akt signaling pathway|ECM-receptor interaction|Phagosome|p53 signaling pathway|Focal adhesion|MicroRNAs in cancer|Proteoglycans in cancer|Bladder cancer|Human papillomavirus infection|Malaria
Gpr176	2	1.47136e-09	2.10655e-08	ENSMUSG00000040133	protein_coding	G protein-coupled receptor 176 [Source:MGI Symbol;Acc:MGI:2685858]	--	GO:0007186,GO:0016021,GO:0004930,GO:0016020,GO:0005886,GO:0007165,GO:0048511,GO:0007193,GO:0048512	G protein-coupled receptor signaling pathway|integral component of membrane|G protein-coupled receptor activity|membrane|plasma membrane|signal transduction|rhythmic process|adenylate cyclase-inhibiting G protein-coupled receptor signaling pathway|circadian behavior	--	--
Bmf	1	3.4614e-14	6.98446e-13	ENSMUSG00000040093	protein_coding	BCL2 modifying factor [Source:MGI Symbol;Acc:MGI:2176433]	--	GO:0006915,GO:0010507,GO:0034644,GO:0043065,GO:0043276,GO:0005515,GO:0005737,GO:0016459,GO:0015629,GO:0001669,GO:2001235,GO:2001234,GO:0031334,GO:0090200,GO:0009267,GO:1904093	apoptotic process|negative regulation of autophagy|cellular response to UV|positive regulation of apoptotic process|anoikis|protein binding|cytoplasm|myosin complex|actin cytoskeleton|acrosomal vesicle|positive regulation of apoptotic signaling pathway|negative regulation of apoptotic signaling pathway|positive regulation of protein complex assembly|positive regulation of release of cytochrome c …	mmu05206	MicroRNAs in cancer
Bub1b	2	3.37503e-09	4.69061e-08	ENSMUSG00000040084	protein_coding	BUB1B, mitotic checkpoint serine/threonine kinase [Source:MGI Symbol;Acc:MGI:1333889]	--	GO:0005524,GO:0006468,GO:0004672,GO:0007094,GO:0016740,GO:0005634,GO:0048471,GO:0005829,GO:0005737,GO:0000166,GO:0005694,GO:0016301,GO:0016310,GO:0004674,GO:0005515,GO:0000775,GO:0007049,GO:0051301,GO:0006915,GO:0005819,GO:0007091,GO:0000940,GO:0000776,GO:0071459,GO:0000777,GO:0000778,GO:0051754	ATP binding|protein phosphorylation|protein kinase activity|mitotic spindle assembly checkpoint|transferase activity|nucleus|perinuclear region of cytoplasm|cytosol|cytoplasm|nucleotide binding|chromosome|kinase activity|phosphorylation|protein serine/threonine kinase activity|protein binding|chromosome, centromeric region|cell cycle|cell division|apoptotic process|spindle|metaphase/anaphase tran…	mmu04110,mmu05166	Cell cycle|HTLV-I infection
Knstrn	3	3.35966e-20	9.24695e-19	ENSMUSG00000027331	protein_coding	kinetochore-localized astrin/SPAG5 binding [Source:MGI Symbol;Acc:MGI:1289298]	--	GO:0000776,GO:0007059,GO:0007051,GO:0051988,GO:0005634,GO:0005829,GO:0015630,GO:0005515,GO:0005737,GO:0005694,GO:0005856,GO:0005874,GO:0000775,GO:0007049,GO:0051301,GO:0000922,GO:0072686,GO:0035371,GO:0000777,GO:0000070	kinetochore|chromosome segregation|spindle organization|regulation of attachment of spindle microtubules to kinetochore|nucleus|cytosol|microtubule cytoskeleton|protein binding|cytoplasm|chromosome|cytoskeleton|microtubule|chromosome, centromeric region|cell cycle|cell division|spindle pole|mitotic spindle|microtubule plus-end|condensed chromosome kinetochore|mitotic sister chromatid segregation	--	--
Ivd	1	0.000524081	0.00353114	ENSMUSG00000027332	protein_coding	isovaleryl coenzyme A dehydrogenase [Source:MGI Symbol;Acc:MGI:1929242]	--	GO:0050660,GO:0055114,GO:0016627,GO:0003995,GO:0016491,GO:0005739,GO:0005759,GO:0031966,GO:0033539,GO:0006552,GO:0008470	flavin adenine dinucleotide binding|oxidation-reduction process|oxidoreductase activity, acting on the CH-CH group of donors|acyl-CoA dehydrogenase activity|oxidoreductase activity|mitochondrion|mitochondrial matrix|mitochondrial membrane|fatty acid beta-oxidation using acyl-CoA dehydrogenase|leucine catabolic process|isovaleryl-CoA dehydrogenase activity	mmu00280	Valine, leucine and isoleucine degradation
Ccdc32	1	3.68215e-12	6.47133e-11	ENSMUSG00000039983	protein_coding	coiled-coil domain containing 32 [Source:MGI Symbol;Acc:MGI:2685477]	--	GO:0003674,GO:0008150,GO:0005575	molecular_function|biological_process|cellular_component	--	--
Knl1	2	5.65896e-09	7.66358e-08	ENSMUSG00000027326	protein_coding	kinetochore scaffold 1 [Source:MGI Symbol;Acc:MGI:1923714]	--	GO:0034501,GO:0008608,GO:0003674,GO:0005634,GO:0005654,GO:0016604,GO:0005829,GO:0005694,GO:0010923,GO:0000775,GO:0007049,GO:0051301,GO:0007059,GO:0001669,GO:0000776,GO:0000777	protein localization to kinetochore|attachment of spindle microtubules to kinetochore|molecular_function|nucleus|nucleoplasm|nuclear body|cytosol|chromosome|negative regulation of phosphatase activity|chromosome, centromeric region|cell cycle|cell division|chromosome segregation|acrosomal vesicle|kinetochore|condensed chromosome kinetochore	--	--
Rad51	2	7.71452e-09	1.02749e-07	ENSMUSG00000027323	protein_coding	RAD51 recombinase [Source:MGI Symbol;Acc:MGI:97890]	--	GO:0003677,GO:0005524,GO:0006281,GO:0000166,GO:0008094,GO:0003697,GO:0003690,GO:0000724,GO:0006259,GO:0000150,GO:1990426,GO:0005634,GO:0032991,GO:0048471,GO:0005829,GO:0005515,GO:0005737,GO:0005694,GO:0051260,GO:0042802,GO:0003682,GO:0005856,GO:0001932,GO:0006974,GO:0005739,GO:0005730,GO:0000800,GO:0005759,GO:0000784,GO:0000790,GO:0006310,GO:0000793,GO:0000794,GO:0005815,GO:0008022,GO:0019899,GO:…	DNA binding|ATP binding|DNA repair|nucleotide binding|DNA-dependent ATPase activity|single-stranded DNA binding|double-stranded DNA binding|double-strand break repair via homologous recombination|DNA metabolic process|recombinase activity|mitotic recombination-dependent replication fork processing|nucleus|protein-containing complex|perinuclear region of cytoplasm|cytosol|protein binding|cytoplasm…	mmu03440,mmu03460,mmu05200,mmu05212	Homologous recombination|Fanconi anemia pathway|Pathways in cancer|Pancreatic cancer
Dnajc17	1	0.000115619	0.000883701	ENSMUSG00000034278	protein_coding	DnaJ heat shock protein family (Hsp40) member C17 [Source:MGI Symbol;Acc:MGI:1916658]	--	GO:0003676,GO:0005634,GO:0003723,GO:0005737,GO:0000122,GO:1901998	nucleic acid binding|nucleus|RNA binding|cytoplasm|negative regulation of transcription by RNA polymerase II|toxin transport	--	--
Spint1	3	0.00107507	0.00681022	ENSMUSG00000027315	protein_coding	serine protease inhibitor, Kunitz type 1 [Source:MGI Symbol;Acc:MGI:1338033]	--	GO:0005515,GO:0004867,GO:0005886,GO:0005576,GO:0010951,GO:0001892,GO:0030198,GO:2000178,GO:0030414,GO:0010466,GO:0001843,GO:0060674,GO:0045687,GO:0046718,GO:0060670,GO:0071773	protein binding|serine-type endopeptidase inhibitor activity|plasma membrane|extracellular region|negative regulation of endopeptidase activity|embryonic placenta development|extracellular matrix organization|negative regulation of neural precursor cell proliferation|peptidase inhibitor activity|negative regulation of peptidase activity|neural tube closure|placenta blood vessel development|positi…	mmu05202,mmu05215	Transcriptional misregulation in cancers|Prostate cancer
Chp1	3	0.000879842	0.00567206	ENSMUSG00000014077	protein_coding	calcineurin-like EF hand protein 1 [Source:MGI Symbol;Acc:MGI:1927185]	--	GO:0005509,GO:0016020,GO:0000139,GO:0046872,GO:0005886,GO:0005634,GO:0005829,GO:0015630,GO:0005737,GO:0015031,GO:0005856,GO:0005783,GO:0010923,GO:0001933,GO:0031397,GO:0042308,GO:0030133,GO:0012505,GO:0032088,GO:0050821,GO:0019900,GO:0008017,GO:0051259,GO:0071468,GO:0045056,GO:0001578,GO:0006611,GO:0031122,GO:0031953,GO:0061025,GO:0048306,GO:0017156,GO:0006469,GO:0090314,GO:0061024,GO:1901214,GO:…	calcium ion binding|membrane|Golgi membrane|metal ion binding|plasma membrane|nucleus|cytosol|microtubule cytoskeleton|cytoplasm|protein transport|cytoskeleton|endoplasmic reticulum|negative regulation of phosphatase activity|negative regulation of protein phosphorylation|negative regulation of protein ubiquitination|negative regulation of protein import into nucleus|transport vesicle|endomembran…	--	--
Rtf1	4	9.85207e-06	9.0106e-05	ENSMUSG00000027304	protein_coding	RTF1, Paf1/RNA polymerase II complex component [Source:MGI Symbol;Acc:MGI:1309480]	--	GO:0003677,GO:0005634,GO:0016055,GO:0045944,GO:0005515,GO:0003697,GO:0005730,GO:0032968,GO:0005654,GO:0080182,GO:0019827,GO:0000122,GO:0001832,GO:1990269,GO:0001711,GO:0051571,GO:0016593	DNA binding|nucleus|Wnt signaling pathway|positive regulation of transcription by RNA polymerase II|protein binding|single-stranded DNA binding|nucleolus|positive regulation of transcription elongation from RNA polymerase II promoter|nucleoplasm|histone H3-K4 trimethylation|stem cell population maintenance|negative regulation of transcription by RNA polymerase II|blastocyst growth|RNA polymerase …	--	--
Mga	1	3.1524e-05	0.000265603	ENSMUSG00000033943	protein_coding	MAX gene associated [Source:MGI Symbol;Acc:MGI:1352483]	T-box	GO:0006355,GO:0005634,GO:0003700,GO:0046983,GO:0071339,GO:0003677,GO:0000122,GO:0045944,GO:0000977,GO:0001228,GO:1990830,GO:0001102,GO:0001708,GO:0005667	regulation of transcription, DNA-templated|nucleus|DNA-binding transcription factor activity|protein dimerization activity|MLL1 complex|DNA binding|negative regulation of transcription by RNA polymerase II|positive regulation of transcription by RNA polymerase II|RNA polymerase II regulatory region sequence-specific DNA binding|DNA-binding transcription activator activity, RNA polymerase II-speci…	--	--
Snap23	2	2.35956e-05	0.000203414	ENSMUSG00000027287	protein_coding	synaptosomal-associated protein 23 [Source:MGI Symbol;Acc:MGI:109356]	--	GO:0016020,GO:0005886,GO:0005654,GO:0005515,GO:0005737,GO:0015031,GO:0030054,GO:0045202,GO:0031410,GO:0042629,GO:0098793,GO:0005484,GO:0031201,GO:0006887,GO:0006906,GO:0065003,GO:0016192,GO:0098978,GO:0043005,GO:0098794,GO:0005913,GO:0098982,GO:0019905,GO:0002553,GO:0017157,GO:0061025,GO:0098967,GO:0099003,GO:0016082,GO:0031629,GO:0042581,GO:0042582	membrane|plasma membrane|nucleoplasm|protein binding|cytoplasm|protein transport|cell junction|synapse|cytoplasmic vesicle|mast cell granule|presynapse|SNAP receptor activity|SNARE complex|exocytosis|vesicle fusion|protein-containing complex assembly|vesicle-mediated transport|glutamatergic synapse|neuron projection|postsynapse|cell-cell adherens junction|GABA-ergic synapse|syntaxin binding|hista…	mmu04130,mmu04611	SNARE interactions in vesicular transport|Platelet activation
Stard9	1	4.62638e-09	6.3294e-08	ENSMUSG00000033705	protein_coding	START domain containing 9 [Source:MGI Symbol;Acc:MGI:3045258]	--	GO:0005524,GO:0005515,GO:0008289,GO:0008017,GO:0003777,GO:0007018,GO:0005634,GO:0016887,GO:0005737,GO:0000166,GO:0005856,GO:0008574,GO:0005871,GO:0005874,GO:0005814,GO:0051225,GO:0003774	ATP binding|protein binding|lipid binding|microtubule binding|microtubule motor activity|microtubule-based movement|nucleus|ATPase activity|cytoplasm|nucleotide binding|cytoskeleton|ATP-dependent microtubule motor activity, plus-end-directed|kinesin complex|microtubule|centriole|spindle assembly|motor activity	--	--
Ubr1	1	2.56669e-07	2.89841e-06	ENSMUSG00000027272	protein_coding	ubiquitin protein ligase E3 component n-recognin 1 [Source:MGI Symbol;Acc:MGI:1277977]	--	GO:0008270,GO:0030163,GO:0061630,GO:0071596,GO:0016740,GO:0046872,GO:0005515,GO:0005737,GO:0016567,GO:0005829,GO:0000151,GO:0006511,GO:0004842,GO:0000502,GO:0032007,GO:0071233,GO:0070728	zinc ion binding|protein catabolic process|ubiquitin protein ligase activity|ubiquitin-dependent protein catabolic process via the N-end rule pathway|transferase activity|metal ion binding|protein binding|cytoplasm|protein ubiquitination|cytosol|ubiquitin ligase complex|ubiquitin-dependent protein catabolic process|ubiquitin-protein transferase activity|proteasome complex|negative regulation of T…	--	--
Ccndbp1	1	0.00118787	0.00747862	ENSMUSG00000023572	protein_coding	cyclin D-type binding-protein 1 [Source:MGI Symbol;Acc:MGI:109595]	--	GO:0051726,GO:0005634,GO:0005654,GO:0005737,GO:0007049	regulation of cell cycle|nucleus|nucleoplasm|cytoplasm|cell cycle	--	--
Map1a	4	9.47115e-05	0.000734685	ENSMUSG00000027254	protein_coding	microtubule-associated protein 1 A [Source:MGI Symbol;Acc:MGI:1306776]	--	GO:0005874,GO:0008017,GO:0000226,GO:0005829,GO:0005515,GO:0005737,GO:0003779,GO:0005856,GO:0014069,GO:0043005,GO:0045202,GO:0007605,GO:0030425,GO:0030424,GO:0045494,GO:0001750,GO:0005518,GO:0043025,GO:0043198,GO:0016358,GO:1904115,GO:0005875,GO:0015631,GO:0042995,GO:0007026,GO:0007613,GO:0008306,GO:1990535,GO:0007409,GO:0031114,GO:0043194,GO:0044307,GO:0150001,GO:0048167,GO:0035255,GO:1903829,GO:…	microtubule|microtubule binding|microtubule cytoskeleton organization|cytosol|protein binding|cytoplasm|actin binding|cytoskeleton|postsynaptic density|neuron projection|synapse|sensory perception of sound|dendrite|axon|photoreceptor cell maintenance|photoreceptor outer segment|collagen binding|neuronal cell body|dendritic shaft|dendrite development|axon cytoplasm|microtubule associated complex|t…	--	--
Pdia3	2	8.25048e-13	1.52821e-11	ENSMUSG00000027248	protein_coding	protein disulfide isomerase associated 3 [Source:MGI Symbol;Acc:MGI:95834]	--	GO:0045454,GO:0016853,GO:0003756,GO:0005615,GO:0005634,GO:0009986,GO:0005515,GO:0005737,GO:0006508,GO:0042802,GO:0005886,GO:0055114,GO:0016324,GO:0005576,GO:0005783,GO:0005739,GO:0005788,GO:0008233,GO:0006457,GO:0005790,GO:0001669,GO:0015037,GO:0034976,GO:0042824,GO:0005758,GO:0042470,GO:0043209,GO:2001238,GO:0098761,GO:0042288,GO:0071305,GO:0042825,GO:1903334,GO:0019153,GO:0005623	cell redox homeostasis|isomerase activity|protein disulfide isomerase activity|extracellular space|nucleus|cell surface|protein binding|cytoplasm|proteolysis|identical protein binding|plasma membrane|oxidation-reduction process|apical plasma membrane|extracellular region|endoplasmic reticulum|mitochondrion|endoplasmic reticulum lumen|peptidase activity|protein folding|smooth endoplasmic reticulum…	mmu04141,mmu04612	Protein processing in endoplasmic reticulum|Antigen processing and presentation
Serf2	2	4.37233e-05	0.000358549	ENSMUSG00000074884	protein_coding	small EDRK-rich factor 2 [Source:MGI Symbol;Acc:MGI:1337041]	--	GO:0003674,GO:0005575,GO:0005634,GO:0005829,GO:0031648	molecular_function|cellular_component|nucleus|cytosol|protein destabilization	--	--
Mfap1b	1	1.09314e-05	9.89404e-05	ENSMUSG00000048222	protein_coding	microfibrillar-associated protein 1B [Source:MGI Symbol;Acc:MGI:3694697]	--	GO:0008150,GO:0005634,GO:0006397,GO:0008380,GO:0000398,GO:0005681,GO:0071005,GO:0062023,GO:0005201,GO:0001527	biological_process|nucleus|mRNA processing|RNA splicing|mRNA splicing, via spliceosome|spliceosomal complex|U2-type precatalytic spliceosome|collagen-containing extracellular matrix|extracellular matrix structural constituent|microfibril	--	--
Mfap1a	1	0.000303626	0.00214675	ENSMUSG00000068479	protein_coding	microfibrillar-associated protein 1A [Source:MGI Symbol;Acc:MGI:1914782]	--	GO:0008150,GO:0005634,GO:0006397,GO:0008380,GO:0000398,GO:0005681,GO:0071005,GO:0062023,GO:0005201,GO:0001527	biological_process|nucleus|mRNA processing|RNA splicing|mRNA splicing, via spliceosome|spliceosomal complex|U2-type precatalytic spliceosome|collagen-containing extracellular matrix|extracellular matrix structural constituent|microfibril	--	--
Frmd5	1	2.04694e-05	0.000178416	ENSMUSG00000027238	protein_coding	FERM domain containing 5 [Source:MGI Symbol;Acc:MGI:2442557]	--	GO:0005856,GO:0008092,GO:0030054,GO:2000146,GO:0019901,GO:0005178,GO:0005912,GO:0030334,GO:0045785,GO:0031032,GO:0016020,GO:0016021	cytoskeleton|cytoskeletal protein binding|cell junction|negative regulation of cell motility|protein kinase binding|integrin binding|adherens junction|regulation of cell migration|positive regulation of cell adhesion|actomyosin structure organization|membrane|integral component of membrane	--	--
Casc4	4	4.18744e-09	5.75283e-08	ENSMUSG00000060227	protein_coding	cancer susceptibility candidate 4 [Source:MGI Symbol;Acc:MGI:2443129]	--	GO:0016020,GO:0016021,GO:0003674,GO:0008150,GO:0005794	membrane|integral component of membrane|molecular_function|biological_process|Golgi apparatus	--	--
Ctdspl2	4	0.000121244	0.000923418	ENSMUSG00000033411	protein_coding	CTD (carboxy-terminal domain, RNA polymerase II, polypeptide A) small phosphatase like 2 [Source:MGI Symbol;Acc:MGI:1196405]	--	GO:0016791,GO:0016787,GO:0005634,GO:0005654,GO:0004721,GO:0006470,GO:0030514,GO:0046827	phosphatase activity|hydrolase activity|nucleus|nucleoplasm|phosphoprotein phosphatase activity|protein dephosphorylation|negative regulation of BMP signaling pathway|positive regulation of protein export from nucleus	--	--
Eif3j1	2	0.000401164	0.00277158	ENSMUSG00000027236	protein_coding	eukaryotic translation initiation factor 3, subunit J1 [Source:MGI Symbol;Acc:MGI:1925905]	--	GO:0005737,GO:0003743,GO:0005852,GO:0005829,GO:0006412,GO:0006413,GO:0001732,GO:0002183,GO:0016282,GO:0033290	cytoplasm|translation initiation factor activity|eukaryotic translation initiation factor 3 complex|cytosol|translation|translational initiation|formation of cytoplasmic translation initiation complex|cytoplasmic translational initiation|eukaryotic 43S preinitiation complex|eukaryotic 48S preinitiation complex	mmu03013	RNA transport
Sord	1	2.5541e-10	3.89326e-09	ENSMUSG00000027227	protein_coding	sorbitol dehydrogenase [Source:MGI Symbol;Acc:MGI:98266]	--	GO:0008270,GO:0055114,GO:0016491,GO:0016020,GO:0046872,GO:0042802,GO:0042995,GO:0005739,GO:0009725,GO:0070062,GO:0031966,GO:0005929,GO:0031514,GO:0030317,GO:0051287,GO:0046688,GO:0046686,GO:0046370,GO:0006060,GO:0006062,GO:0051160,GO:0051164,GO:0003939,GO:0046526,GO:0006970,GO:0031667,GO:0042493	zinc ion binding|oxidation-reduction process|oxidoreductase activity|membrane|metal ion binding|identical protein binding|cell projection|mitochondrion|response to hormone|extracellular exosome|mitochondrial membrane|cilium|motile cilium|flagellated sperm motility|NAD binding|response to copper ion|response to cadmium ion|fructose biosynthetic process|sorbitol metabolic process|sorbitol catabolic…	mmu00040,mmu00051	Pentose and glucuronate interconversions|Fructose and mannose metabolism
Duoxa1	3	4.48757e-16	1.01245e-14	ENSMUSG00000027224	protein_coding	dual oxidase maturation factor 1 [Source:MGI Symbol;Acc:MGI:2384861]	--	GO:0016021,GO:0015031,GO:0005789,GO:0016020,GO:0005515,GO:0005886,GO:0005783,GO:0034613,GO:0008104,GO:0031252,GO:0019899,GO:0045666,GO:0050727,GO:0042743,GO:0010729,GO:2000379,GO:2000609	integral component of membrane|protein transport|endoplasmic reticulum membrane|membrane|protein binding|plasma membrane|endoplasmic reticulum|cellular protein localization|protein localization|cell leading edge|enzyme binding|positive regulation of neuron differentiation|regulation of inflammatory response|hydrogen peroxide metabolic process|positive regulation of hydrogen peroxide biosynthetic …	--	--
AA467197	2	1.92182e-25	6.5106e-24	ENSMUSG00000033213	protein_coding	spermatogeneis-associated protein 5 1-like protein	--	GO:0005634,GO:0005739,GO:0005751,GO:0009617,GO:0022900,GO:1902600	nucleus|mitochondrion|mitochondrial respiratory chain complex IV|response to bacterium|electron transport chain|proton transmembrane transport	--	--
Sqor	4	3.75091e-07	4.15749e-06	ENSMUSG00000005803	protein_coding	sulfide quinone oxidoreductase [Source:MGI Symbol;Acc:MGI:1929899]	--	GO:0055114,GO:0016491,GO:0005739,GO:0005743,GO:0048038,GO:0071949,GO:0070813,GO:0070221,GO:0070224	oxidation-reduction process|oxidoreductase activity|mitochondrion|mitochondrial inner membrane|quinone binding|FAD binding|hydrogen sulfide metabolic process|sulfide oxidation, using sulfide:quinone oxidoreductase|sulfide:quinone oxidoreductase activity	mmu00920	Sulfur metabolism
Dut	2	2.42941e-16	5.55477e-15	ENSMUSG00000027203	protein_coding	deoxyuridine triphosphatase [Source:MGI Symbol;Acc:MGI:1346051]	--	GO:0004170,GO:0046080,GO:0000287,GO:0005634,GO:0005654,GO:0005829,GO:0005737,GO:2000272,GO:0005739,GO:0042975,GO:0043497,GO:0070207,GO:0030547,GO:0006226,GO:0046081,GO:0032556	dUTP diphosphatase activity|dUTP metabolic process|magnesium ion binding|nucleus|nucleoplasm|cytosol|cytoplasm|negative regulation of signaling receptor activity|mitochondrion|peroxisome proliferator activated receptor binding|regulation of protein heterodimerization activity|protein homotrimerization|receptor inhibitor activity|dUMP biosynthetic process|dUTP catabolic process|pyrimidine deoxyrib…	mmu00240,mmu00983	Pyrimidine metabolism|Drug metabolism - other enzymes
Fbn1	3	0	0	ENSMUSG00000027204	protein_coding	fibrillin 1 [Source:MGI Symbol;Acc:MGI:95489]	--	GO:0005509,GO:0005615,GO:0008201,GO:0005515,GO:0042802,GO:0005576,GO:0031012,GO:0005179,GO:0006006,GO:0042593,GO:0001822,GO:0044877,GO:0007507,GO:0005178,GO:0005201,GO:0005604,GO:0033627,GO:0001501,GO:0062023,GO:0001656,GO:0010737,GO:0001527,GO:0045671,GO:0035582,GO:2001205,GO:0034199,GO:0035583,GO:0043010,GO:0048048,GO:0048050,GO:0071560,GO:1990314	calcium ion binding|extracellular space|heparin binding|protein binding|identical protein binding|extracellular region|extracellular matrix|hormone activity|glucose metabolic process|glucose homeostasis|kidney development|protein-containing complex binding|heart development|integrin binding|extracellular matrix structural constituent|basement membrane|cell adhesion mediated by integrin|skeletal s…	--	--
Secisbp2l	1	6.50351e-05	0.000519331	ENSMUSG00000035093	protein_coding	SECIS binding protein 2-like [Source:MGI Symbol;Acc:MGI:1917604]	--	GO:0035368	selenocysteine insertion sequence binding	--	--
Fgf7	1	3.05549e-56	2.04661e-54	ENSMUSG00000027208	protein_coding	fibroblast growth factor 7 [Source:MGI Symbol;Acc:MGI:95521]	--	GO:0005576,GO:0008083,GO:0008543,GO:0005104,GO:0005615,GO:0005794,GO:0008201,GO:0005515,GO:0051781,GO:0050731,GO:0001541,GO:0008284,GO:0034394,GO:0030324,GO:0043129,GO:0050918,GO:0031532,GO:0042060,GO:0042056,GO:0010838,GO:0031069,GO:0050679,GO:0051549,GO:0060445,GO:0060665,GO:0061033,GO:0005111,GO:0045893,GO:0006656,GO:0010463,GO:0008654,GO:0060501	extracellular region|growth factor activity|fibroblast growth factor receptor signaling pathway|fibroblast growth factor receptor binding|extracellular space|Golgi apparatus|heparin binding|protein binding|positive regulation of cell division|positive regulation of peptidyl-tyrosine phosphorylation|ovarian follicle development|positive regulation of cell population proliferation|protein localizat…	mmu04014,mmu04015,mmu04010,mmu04151,mmu04810,mmu05200,mmu05226,mmu05218,mmu05224	Ras signaling pathway|Rap1 signaling pathway|MAPK signaling pathway|PI3K-Akt signaling pathway|Regulation of actin cytoskeleton|Pathways in cancer|Gastric cancer|Melanoma|Breast cancer
Atp8b4	2	0.00012256	0.00093256	ENSMUSG00000060131	protein_coding	ATPase, class I, type 8B, member 4 [Source:MGI Symbol;Acc:MGI:1859664]	--	GO:0016021,GO:0005524,GO:0000287,GO:0000166,GO:0015914,GO:0016020,GO:0005794,GO:0005886,GO:0140326,GO:0045332,GO:0007030	integral component of membrane|ATP binding|magnesium ion binding|nucleotide binding|phospholipid transport|membrane|Golgi apparatus|plasma membrane|ATPase-coupled intramembrane lipid transporter activity|phospholipid translocation|Golgi organization	--	--
Hdc	2	3.2726e-07	3.65339e-06	ENSMUSG00000027360	protein_coding	histidine decarboxylase [Source:MGI Symbol;Acc:MGI:96062]	--	GO:0003824,GO:0030170,GO:0006520,GO:0019752,GO:0016831,GO:0005829,GO:0042803,GO:0016829,GO:0030425,GO:0043025,GO:0016597,GO:0042423,GO:0001692,GO:0001694,GO:0006547,GO:0006548,GO:0004398	catalytic activity|pyridoxal phosphate binding|cellular amino acid metabolic process|carboxylic acid metabolic process|carboxy-lyase activity|cytosol|protein homodimerization activity|lyase activity|dendrite|neuronal cell body|amino acid binding|catecholamine biosynthetic process|histamine metabolic process|histamine biosynthetic process|histidine metabolic process|histidine catabolic process|his…	mmu00340	Histidine metabolism
Ncaph	2	0.000119974	0.000914608	ENSMUSG00000034906	protein_coding	non-SMC condensin I complex, subunit H [Source:MGI Symbol;Acc:MGI:2444777]	--	GO:0007076,GO:0000796,GO:0005634,GO:0005829,GO:0005737,GO:0005694,GO:0007049,GO:0030261,GO:0051301,GO:0003682,GO:0007143,GO:0051309,GO:0010032,GO:0045132,GO:0044547,GO:0072587,GO:2000373,GO:0000799	mitotic chromosome condensation|condensin complex|nucleus|cytosol|cytoplasm|chromosome|cell cycle|chromosome condensation|cell division|chromatin binding|female meiotic nuclear division|female meiosis chromosome separation|meiotic chromosome condensation|meiotic chromosome segregation|DNA topoisomerase binding|DNA topoisomerase (ATP-hydrolyzing) activator activity|positive regulation of DNA topoi…	--	--
Dusp2	2	7.09759e-13	1.3192e-11	ENSMUSG00000027368	protein_coding	dual specificity phosphatase 2 [Source:MGI Symbol;Acc:MGI:101911]	--	GO:0016791,GO:0004725,GO:0006470,GO:0008138,GO:0016311,GO:0017017,GO:0016787,GO:0005634,GO:0004721,GO:0035335,GO:0005737,GO:0031965,GO:0000188,GO:0005515,GO:0051019	phosphatase activity|protein tyrosine phosphatase activity|protein dephosphorylation|protein tyrosine/serine/threonine phosphatase activity|dephosphorylation|MAP kinase tyrosine/serine/threonine phosphatase activity|hydrolase activity|nucleus|phosphoprotein phosphatase activity|peptidyl-tyrosine dephosphorylation|cytoplasm|nuclear membrane|inactivation of MAPK activity|protein binding|mitogen-act…	mmu04010	MAPK signaling pathway
Mtln	4	0.000597371	0.00397898	ENSMUSG00000051319	protein_coding	RecName: Full=Mitoregulin; AltName: Full=Small integral membrane protein 37	--	GO:0010918,GO:0031305,GO:0031334,GO:0051284	positive regulation of mitochondrial membrane potential|integral component of mitochondrial inner membrane|positive regulation of protein complex assembly|positive regulation of sequestering of calcium ion	--	--
Bub1	2	7.04067e-06	6.59055e-05	ENSMUSG00000027379	protein_coding	BUB1, mitotic checkpoint serine/threonine kinase [Source:MGI Symbol;Acc:MGI:1100510]	--	GO:0005524,GO:0006468,GO:0004672,GO:0007094,GO:0007063,GO:0008283,GO:0051983,GO:0000776,GO:0000777,GO:0000942,GO:0005654,GO:0005829	ATP binding|protein phosphorylation|protein kinase activity|mitotic spindle assembly checkpoint|regulation of sister chromatid cohesion|cell population proliferation|regulation of chromosome segregation|kinetochore|condensed chromosome kinetochore|condensed nuclear chromosome outer kinetochore|nucleoplasm|cytosol	mmu04110,mmu04114,mmu04914	Cell cycle|Oocyte meiosis|Progesterone-mediated oocyte maturation
Morrbid	3	1.30914e-07	1.5297e-06	ENSMUSG00000074813	lncRNA	unnamed protein product	--	--	--	--	--
Anapc1	3	1.9859e-06	2.00987e-05	ENSMUSG00000014355	protein_coding	anaphase promoting complex subunit 1 [Source:MGI Symbol;Acc:MGI:103097]	--	GO:0005680,GO:0005634,GO:0005515,GO:0016567,GO:0007049,GO:0051301,GO:0070979,GO:0007091,GO:0031145	anaphase-promoting complex|nucleus|protein binding|protein ubiquitination|cell cycle|cell division|protein K11-linked ubiquitination|metaphase/anaphase transition of mitotic cell cycle|anaphase-promoting complex-dependent catabolic process	mmu04120,mmu04110,mmu04114,mmu04914,mmu05166	Ubiquitin mediated proteolysis|Cell cycle|Oocyte meiosis|Progesterone-mediated oocyte maturation|HTLV-I infection
Mertk	4	9.09481e-08	1.07911e-06	ENSMUSG00000014361	protein_coding	MER proto-oncogene tyrosine kinase [Source:MGI Symbol;Acc:MGI:96965]	--	GO:0005524,GO:0005515,GO:0006468,GO:0004672,GO:0004713,GO:0016020,GO:0016021,GO:0016740,GO:0005615,GO:0005737,GO:0005887,GO:0000166,GO:0007283,GO:0016301,GO:0016310,GO:0018108,GO:0004714,GO:0050766,GO:0007399,GO:0001750,GO:0060041,GO:0016477,GO:0043235,GO:0043491,GO:0034446,GO:0006909,GO:0032940,GO:0001779,GO:0060068,GO:0007169,GO:0030168,GO:0043277,GO:0097350,GO:0001818,GO:2000107,GO:0051250,GO:…	ATP binding|protein binding|protein phosphorylation|protein kinase activity|protein tyrosine kinase activity|membrane|integral component of membrane|transferase activity|extracellular space|cytoplasm|integral component of plasma membrane|nucleotide binding|spermatogenesis|kinase activity|phosphorylation|peptidyl-tyrosine phosphorylation|transmembrane receptor protein tyrosine kinase activity|posi…	--	--
Tmem87b	1	0.00162242	0.00989043	ENSMUSG00000014353	protein_coding	transmembrane protein 87B [Source:MGI Symbol;Acc:MGI:1919727]	--	GO:0016021,GO:0016020,GO:0000139,GO:0005794,GO:0003674,GO:0005829,GO:0042147	integral component of membrane|membrane|Golgi membrane|Golgi apparatus|molecular_function|cytosol|retrograde transport, endosome to Golgi	--	--
Zc3h6	1	1.39363e-11	2.35075e-10	ENSMUSG00000042851	protein_coding	zinc finger CCCH type containing 6 [Source:MGI Symbol;Acc:MGI:1926001]	--	GO:0046872,GO:0003700,GO:0005634,GO:0045892,GO:0005575,GO:0003674,GO:0008150	metal ion binding|DNA-binding transcription factor activity|nucleus|negative regulation of transcription, DNA-templated|cellular_component|molecular_function|biological_process	--	--
Polr1b	2	0.000121359	0.000924075	ENSMUSG00000027395	protein_coding	polymerase (RNA) I polypeptide B [Source:MGI Symbol;Acc:MGI:108014]	--	GO:0003677,GO:0005634,GO:0003899,GO:0006351,GO:0032549,GO:0016740,GO:0046872,GO:0005829,GO:0005515,GO:0005730,GO:0016779,GO:0005654,GO:0007566,GO:0017126,GO:0009303,GO:0001054,GO:0006360,GO:0005736	DNA binding|nucleus|DNA-directed 5'-3' RNA polymerase activity|transcription, DNA-templated|ribonucleoside binding|transferase activity|metal ion binding|cytosol|protein binding|nucleolus|nucleotidyltransferase activity|nucleoplasm|embryo implantation|nucleologenesis|rRNA transcription|RNA polymerase I activity|transcription by RNA polymerase I|RNA polymerase I complex	mmu00230,mmu00240,mmu03020	Purine metabolism|Pyrimidine metabolism|RNA polymerase
Slc20a1	2	3.3863e-12	5.98067e-11	ENSMUSG00000027397	protein_coding	solute carrier family 20, member 1 [Source:MGI Symbol;Acc:MGI:108392]	--	GO:0016020,GO:0005315,GO:0006817,GO:0016021,GO:0005887,GO:0005886,GO:0035725,GO:0015293,GO:0006814,GO:0031214,GO:0005316,GO:0015319,GO:0035435	membrane|inorganic phosphate transmembrane transporter activity|phosphate ion transport|integral component of membrane|integral component of plasma membrane|plasma membrane|sodium ion transmembrane transport|symporter activity|sodium ion transport|biomineral tissue development|high-affinity inorganic phosphate:sodium symporter activity|sodium:inorganic phosphate symporter activity|phosphate ion t…	--	--
Ckap2l	2	1.87403e-14	3.85861e-13	ENSMUSG00000048327	protein_coding	cytoskeleton associated protein 2-like [Source:MGI Symbol;Acc:MGI:1917716]	--	GO:0003674,GO:0008150,GO:0005829,GO:0005737,GO:0005856,GO:0005813,GO:0000922,GO:0072686	molecular_function|biological_process|cytosol|cytoplasm|cytoskeleton|centrosome|spindle pole|mitotic spindle	--	--
Il1b	2	4.43311e-22	1.31911e-20	ENSMUSG00000027398	protein_coding	interleukin 1 beta [Source:MGI Symbol;Acc:MGI:96543]	--	GO:0005576,GO:0005125,GO:0006955,GO:0006954,GO:0005615,GO:0005149,GO:0045766,GO:0046627,GO:0005737,GO:0031410,GO:0045944,GO:0019221,GO:0010628,GO:0045893,GO:0050766,GO:0000187,GO:0001934,GO:0010629,GO:0071310,GO:0051781,GO:0032725,GO:0032755,GO:0032757,GO:0071222,GO:0000122,GO:0032496,GO:0097192,GO:0007204,GO:0005829,GO:0005764,GO:0030141,GO:0000165,GO:0007613,GO:0050768,GO:0008285,GO:0030593,GO:…	extracellular region|cytokine activity|immune response|inflammatory response|extracellular space|interleukin-1 receptor binding|positive regulation of angiogenesis|negative regulation of insulin receptor signaling pathway|cytoplasm|cytoplasmic vesicle|positive regulation of transcription by RNA polymerase II|cytokine-mediated signaling pathway|positive regulation of gene expression|positive regul…	mmu04010,mmu04064,mmu04668,mmu04060,mmu04217,mmu04640,mmu04620,mmu04621,mmu04623,mmu04625,mmu04659,mmu04657,mmu04750,mmu04380,mmu05323,mmu05321,mmu05332,mmu05010,mmu05020,mmu05418,mmu04940,mmu04932,mmu04933,mmu05132,mmu05133,mmu05134,mmu05152,mmu05162,mmu05164,mmu05168,mmu05146,mmu05144,mmu05140,mmu05142,mmu05143,mmu01523	MAPK signaling pathway|NF-kappa B signaling pathway|TNF signaling pathway|Cytokine-cytokine receptor interaction|Necroptosis|Hematopoietic cell lineage|Toll-like receptor signaling pathway|NOD-like receptor signaling pathway|Cytosolic DNA-sensing pathway|C-type lectin receptor signaling pathway|Th17 cell differentiation|IL-17 signaling pathway|Inflammatory mediator regulation of TRP channels|Oste…
Sirpa	3	2.05505e-20	5.72453e-19	ENSMUSG00000037902	protein_coding	signal-regulatory protein alpha [Source:MGI Symbol;Acc:MGI:108563]	--	GO:0050765,GO:0071222,GO:0032715,GO:0032720,GO:1900016,GO:0016020,GO:0016021,GO:0009986,GO:0010468,GO:0005515,GO:0005886,GO:0007015,GO:0005887,GO:0022409,GO:0050766,GO:0050870,GO:0071346,GO:0016477,GO:0050790,GO:1990782,GO:0002244,GO:0019903,GO:0007010,GO:0007160,GO:0017124,GO:0070301,GO:1990405,GO:0050728,GO:0032675,GO:0032680,GO:0071347,GO:0045428,GO:0070373,GO:0006911,GO:0006910,GO:0032651,GO:…	negative regulation of phagocytosis|cellular response to lipopolysaccharide|negative regulation of interleukin-6 production|negative regulation of tumor necrosis factor production|negative regulation of cytokine production involved in inflammatory response|membrane|integral component of membrane|cell surface|regulation of gene expression|protein binding|plasma membrane|actin filament organization…	mmu04380	Osteoclast differentiation
Snrpb	2	2.21125e-08	2.80181e-07	ENSMUSG00000027404	protein_coding	small nuclear ribonucleoprotein B [Source:MGI Symbol;Acc:MGI:98342]	--	GO:0005634,GO:0005654,GO:0005829,GO:0003723,GO:0005737,GO:0006397,GO:0008380,GO:0071013,GO:0000398,GO:0005681,GO:0046540,GO:0006479,GO:0005686,GO:0000387,GO:0005685,GO:0005689,GO:0071005,GO:0071007,GO:0005687,GO:0070034,GO:0005697,GO:0071004,GO:0071208,GO:1990446,GO:1990447,GO:0007420,GO:0005682,GO:0005683,GO:0034709,GO:0034719,GO:0071204	nucleus|nucleoplasm|cytosol|RNA binding|cytoplasm|mRNA processing|RNA splicing|catalytic step 2 spliceosome|mRNA splicing, via spliceosome|spliceosomal complex|U4/U6 x U5 tri-snRNP complex|protein methylation|U2 snRNP|spliceosomal snRNP assembly|U1 snRNP|U12-type spliceosomal complex|U2-type precatalytic spliceosome|U2-type catalytic step 2 spliceosome|U4 snRNP|telomerase RNA binding|telomerase h…	mmu03040,mmu05322	Spliceosome|Systemic lupus erythematosus
Nop56	2	9.77402e-12	1.66695e-10	ENSMUSG00000027405	protein_coding	NOP56 ribonucleoprotein [Source:MGI Symbol;Acc:MGI:1914384]	--	GO:0005634,GO:0005737,GO:0042254,GO:0005730,GO:0001650,GO:0032040,GO:0005654,GO:1990226,GO:0030515,GO:0005732,GO:0031428,GO:0070761	nucleus|cytoplasm|ribosome biogenesis|nucleolus|fibrillar center|small-subunit processome|nucleoplasm|histone methyltransferase binding|snoRNA binding|small nucleolar ribonucleoprotein complex|box C/D snoRNP complex|pre-snoRNP complex	mmu03008	Ribosome biogenesis in eukaryotes
Cpxm1	1	7.3147e-120	1.04958e-117	ENSMUSG00000027408	protein_coding	carboxypeptidase X 1 (M14 family) [Source:MGI Symbol;Acc:MGI:1934569]	--	GO:0008270,GO:0006508,GO:0004181,GO:0005615,GO:0046872,GO:0016787,GO:0005576,GO:0006518,GO:0016485	zinc ion binding|proteolysis|metallocarboxypeptidase activity|extracellular space|metal ion binding|hydrolase activity|extracellular region|peptide metabolic process|protein processing	--	--
Ptpra	1	0.0003076	0.00217116	ENSMUSG00000027303	protein_coding	protein tyrosine phosphatase, receptor type, A [Source:MGI Symbol;Acc:MGI:97808]	--	GO:0016791,GO:0004725,GO:0006470,GO:0016311,GO:0016020,GO:0016021,GO:0016787,GO:0004721,GO:0035335,GO:0005886,GO:0043231,GO:0044877,GO:0005515,GO:0043235,GO:0050804,GO:0098685,GO:0048714,GO:0006468,GO:0099699,GO:0008286	phosphatase activity|protein tyrosine phosphatase activity|protein dephosphorylation|dephosphorylation|membrane|integral component of membrane|hydrolase activity|phosphoprotein phosphatase activity|peptidyl-tyrosine dephosphorylation|plasma membrane|intracellular membrane-bounded organelle|protein-containing complex binding|protein binding|receptor complex|modulation of chemical synaptic transmis…	--	--
Ddrgk1	4	0.00131983	0.00821646	ENSMUSG00000068290	protein_coding	DDRGK domain containing 1 [Source:MGI Symbol;Acc:MGI:1924256]	--	GO:0045944,GO:0005783,GO:0010628,GO:0005730,GO:0010629,GO:0005789,GO:0051092,GO:0043066,GO:0008284,GO:1901800,GO:0051216,GO:0005515,GO:1905636,GO:0030335,GO:0032436,GO:0034976,GO:0032435,GO:0001103,GO:1903721,GO:0033146,GO:0044389,GO:1990592,GO:1905050,GO:1905552	positive regulation of transcription by RNA polymerase II|endoplasmic reticulum|positive regulation of gene expression|nucleolus|negative regulation of gene expression|endoplasmic reticulum membrane|positive regulation of NF-kappaB transcription factor activity|negative regulation of apoptotic process|positive regulation of cell population proliferation|positive regulation of proteasomal protein …	--	--
Itpa	3	1.32553e-08	1.72351e-07	ENSMUSG00000074797	protein_coding	inosine triphosphatase (nucleoside triphosphate pyrophosphatase) [Source:MGI Symbol;Acc:MGI:96622]	--	GO:0047429,GO:0009143,GO:0046872,GO:0016787,GO:0005829,GO:0005737,GO:0000166,GO:0042802,GO:0009117,GO:0051276,GO:0004551,GO:0035529,GO:0009204,GO:0035870,GO:0006193	nucleoside-triphosphate diphosphatase activity|nucleoside triphosphate catabolic process|metal ion binding|hydrolase activity|cytosol|cytoplasm|nucleotide binding|identical protein binding|nucleotide metabolic process|chromosome organization|nucleotide diphosphatase activity|NADH pyrophosphatase activity|deoxyribonucleoside triphosphate catabolic process|dITP diphosphatase activity|ITP catabolic …	mmu00230,mmu00983	Purine metabolism|Drug metabolism - other enzymes
Adam33	1	5.3264e-83	5.47652e-81	ENSMUSG00000027318	protein_coding	a disintegrin and metallopeptidase domain 33 [Source:MGI Symbol;Acc:MGI:1341813]	--	GO:0006508,GO:0004222,GO:0008237,GO:0016020,GO:0016021,GO:0046872,GO:0016787,GO:0008233,GO:0008270,GO:0042127,GO:0042035,GO:0007229	proteolysis|metalloendopeptidase activity|metallopeptidase activity|membrane|integral component of membrane|metal ion binding|hydrolase activity|peptidase activity|zinc ion binding|regulation of cell population proliferation|regulation of cytokine biosynthetic process|integrin-mediated signaling pathway	--	--
Cenpb	2	0.0003609	0.00251275	ENSMUSG00000068267	protein_coding	centromere protein B [Source:MGI Symbol;Acc:MGI:88376]	--	GO:0003677,GO:0005634,GO:0003676,GO:0003682,GO:0000775,GO:0003696,GO:0016604,GO:0005694,GO:0000780,GO:0031618	DNA binding|nucleus|nucleic acid binding|chromatin binding|chromosome, centromeric region|satellite DNA binding|nuclear body|chromosome|condensed nuclear chromosome, centromeric region|nuclear pericentric heterochromatin	--	--
Ap5s1	1	1.1803e-10	1.84981e-09	ENSMUSG00000068264	protein_coding	adaptor-related protein 5 complex, sigma 1 subunit [Source:MGI Symbol;Acc:MGI:1916846]	--	GO:0000724,GO:0016197,GO:0030119,GO:0016020,GO:0003674,GO:0005654,GO:0005829,GO:0015031,GO:0005737,GO:0006281,GO:0006974,GO:0005768,GO:0005764,GO:0005765,GO:0005770,GO:0031902	double-strand break repair via homologous recombination|endosomal transport|AP-type membrane coat adaptor complex|membrane|molecular_function|nucleoplasm|cytosol|protein transport|cytoplasm|DNA repair|cellular response to DNA damage stimulus|endosome|lysosome|lysosomal membrane|late endosome|late endosome membrane	--	--
Rnf24	4	3.55054e-14	7.14645e-13	ENSMUSG00000048911	protein_coding	ring finger protein 24 [Source:MGI Symbol;Acc:MGI:1261771]	--	GO:0008270,GO:0016020,GO:0016021,GO:0000139,GO:0005794,GO:0046872,GO:0016567,GO:0061630,GO:0012505	zinc ion binding|membrane|integral component of membrane|Golgi membrane|Golgi apparatus|metal ion binding|protein ubiquitination|ubiquitin protein ligase activity|endomembrane system	--	--
Smox	1	6.3471e-05	0.000507595	ENSMUSG00000027333	protein_coding	spermine oxidase [Source:MGI Symbol;Acc:MGI:2445356]	--	GO:0055114,GO:0016491,GO:0005634,GO:0005654,GO:0005737,GO:0043231,GO:0031965,GO:0006598,GO:0046208,GO:0046592,GO:0052901,GO:0052894,GO:0052895,GO:0016020,GO:0016021	oxidation-reduction process|oxidoreductase activity|nucleus|nucleoplasm|cytoplasm|intracellular membrane-bounded organelle|nuclear membrane|polyamine catabolic process|spermine catabolic process|polyamine oxidase activity|spermine:oxygen oxidoreductase (spermidine-forming) activity|norspermine:oxygen oxidoreductase activity|N1-acetylspermine:oxygen oxidoreductase (N1-acetylspermidine-forming) act…	mmu00330,mmu00410	Arginine and proline metabolism|beta-Alanine metabolism
Prnp	1	2.1463e-43	1.1304e-41	ENSMUSG00000079037	protein_coding	prion protein [Source:MGI Symbol;Acc:MGI:97769]	--	GO:0016020,GO:0051260,GO:0070885,GO:1904646,GO:1902951,GO:0016021,GO:0005794,GO:0046872,GO:0005507,GO:0005886,GO:0005509,GO:0005829,GO:0009986,GO:0005634,GO:0005515,GO:0005737,GO:0042802,GO:0005783,GO:0014069,GO:0043231,GO:0031965,GO:0010951,GO:0016234,GO:0044877,GO:0006979,GO:0050731,GO:0030425,GO:0031648,GO:0044325,GO:0031225,GO:0043066,GO:0045121,GO:0043525,GO:0005521,GO:0008017,GO:0015631,GO:…	membrane|protein homooligomerization|negative regulation of calcineurin-NFAT signaling cascade|cellular response to amyloid-beta|negative regulation of dendritic spine maintenance|integral component of membrane|Golgi apparatus|metal ion binding|copper ion binding|plasma membrane|calcium ion binding|cytosol|cell surface|nucleus|protein binding|cytoplasm|identical protein binding|endoplasmic reticu…	mmu04216,mmu05020	Ferroptosis|Prion diseases
Rassf2	1	9.07098e-24	2.90532e-22	ENSMUSG00000027339	protein_coding	Ras association (RalGDS/AF-6) domain family member 2 [Source:MGI Symbol;Acc:MGI:2442060]	--	GO:0007165,GO:0042981,GO:0005634,GO:0005654,GO:0005794,GO:0032991,GO:0005829,GO:0005515,GO:0005737,GO:0005694,GO:0005886,GO:0006468,GO:0000775,GO:0007049,GO:0001503,GO:0045860,GO:0050821,GO:0043065,GO:0045667,GO:0048872,GO:0001501,GO:0046330,GO:0004672,GO:1901223,GO:0000776,GO:0045670,GO:0033137,GO:0000777,GO:0046849,GO:0031954,GO:1901222,GO:0038168	signal transduction|regulation of apoptotic process|nucleus|nucleoplasm|Golgi apparatus|protein-containing complex|cytosol|protein binding|cytoplasm|chromosome|plasma membrane|protein phosphorylation|chromosome, centromeric region|cell cycle|ossification|positive regulation of protein kinase activity|protein stabilization|positive regulation of apoptotic process|regulation of osteoblast different…	mmu04392	Hippo signaling pathway - multiple species
Pcna	2	2.02539e-31	8.15335e-30	ENSMUSG00000027342	protein_coding	proliferating cell nuclear antigen [Source:MGI Symbol;Acc:MGI:97503]	--	GO:0003677,GO:0030337,GO:0006275,GO:0005634,GO:0005654,GO:0016604,GO:0005515,GO:0042802,GO:0003682,GO:0006281,GO:0006974,GO:0000122,GO:0006260,GO:0030971,GO:0000785,GO:0005813,GO:0006298,GO:0045739,GO:0019899,GO:0003684,GO:0043596,GO:0034644,GO:0030331,GO:0019985,GO:0005652,GO:0032405,GO:0070182,GO:0005657,GO:0045740,GO:0035035,GO:0033993,GO:0000307,GO:0071466,GO:0006287,GO:0032077,GO:0000701,GO:…	DNA binding|DNA polymerase processivity factor activity|regulation of DNA replication|nucleus|nucleoplasm|nuclear body|protein binding|identical protein binding|chromatin binding|DNA repair|cellular response to DNA damage stimulus|negative regulation of transcription by RNA polymerase II|DNA replication|receptor tyrosine kinase binding|chromatin|centrosome|mismatch repair|positive regulation of D…	mmu03030,mmu03410,mmu03420,mmu03430,mmu04110,mmu04530,mmu05166,mmu05161	DNA replication|Base excision repair|Nucleotide excision repair|Mismatch repair|Cell cycle|Tight junction|HTLV-I infection|Hepatitis B
Prokr2	2	2.93071e-06	2.8944e-05	ENSMUSG00000050558	protein_coding	prokineticin receptor 2 [Source:MGI Symbol;Acc:MGI:2181363]	--	GO:0007186,GO:0016021,GO:0004930,GO:0016020,GO:0004983,GO:0005886,GO:0005887,GO:0007165,GO:0007218,GO:0007623,GO:0032870	G protein-coupled receptor signaling pathway|integral component of membrane|G protein-coupled receptor activity|membrane|neuropeptide Y receptor activity|plasma membrane|integral component of plasma membrane|signal transduction|neuropeptide signaling pathway|circadian rhythm|cellular response to hormone stimulus	--	--
Shld1	1	2.65833e-06	2.63588e-05	ENSMUSG00000044991	protein_coding	shieldin complex subunit 1 isoform X2	--	GO:0005694,GO:0006281,GO:0035861,GO:0045830,GO:2000042,GO:2001034	chromosome|DNA repair|site of double-strand break|positive regulation of isotype switching|negative regulation of double-strand break repair via homologous recombination|positive regulation of double-strand break repair via nonhomologous end joining	--	--
Trmt6	2	6.20132e-05	0.00049662	ENSMUSG00000037376	protein_coding	tRNA methyltransferase 6 [Source:MGI Symbol;Acc:MGI:1914176]	--	GO:0030488,GO:0031515,GO:0005634,GO:0008033,GO:0080009,GO:0016429	tRNA methylation|tRNA (m1A) methyltransferase complex|nucleus|tRNA processing|mRNA methylation|tRNA (adenine-N1-)-methyltransferase activity	--	--
[truncated: 4,699 more rows]

## Sheet: Supplementary table 2
gene	gene_module	pval	qval	ensemble_id	gene_type	gene_description	TFs_Family	GO_id	GO_term	pathway	pathway_description
Gm19938	1	2.57475e-07	1.53312e-06	ENSMUSG00000102331	lncRNA	--	--	--	--	--	--
Mrpl15	2	7.82414e-09	5.289e-08	ENSMUSG00000033845	protein_coding	mitochondrial ribosomal protein L15 [Source:MGI Symbol;Acc:MGI:1351639]	--	GO:0003735,GO:0006412,GO:0015934,GO:0005739,GO:0005840,GO:1990830,GO:0005762,GO:0000002	structural constituent of ribosome|translation|large ribosomal subunit|mitochondrion|ribosome|cellular response to leukemia inhibitory factor|mitochondrial large ribosomal subunit|mitochondrial genome maintenance	mmu03010	Ribosome
[truncated: 8,895 more rows]

## Sheet: Supplementary table 3
id	term	category	pval	Enrichment_score	Gene
[truncated: 30 more rows]

[truncated: 12 more sheets: Supplementary table 4, Supplementary table 5, Supplementary table 6, Supplementary table 7, Supplementary table 8, Supplementary table 9, Supplementary table 10, Supplementary table 11, Supplementary table 12, Supplementary table 13, Supplementary table 14, Supplementary table 15]
